# Supplementary material for: rac-2-Methyl­amino-1,2-diphenyl­ethanol
Source: Acta Crystallogr Sect E Struct Rep Online. 2012 Jan 21;68(Pt 2):o492. doi: 10.1107/S1600536812002012 (PMC3275238; doi:10.1107/S1600536812002012)
Supplement: Supplementary file 2 [file e-68-0o492-Isup2.hkl]

# 
# h,k,l, Fc-squared, Fo-squared, sigma(Fo-squared) and status flag 
# 
data_I
_shelx_title '  C2/c' 
_shelx_refln_list_code          4 
_shelx_F_calc_maximum      213.86 
_exptl_crystal_F_000       976.00 
_reflns_d_resolution_high  0.8002 
 
loop_ 
 _symmetry_equiv_pos_as_xyz 
 'x, y, z' 
 '-x, y, -z+1/2' 
 'x+1/2, y+1/2, z' 
 '-x+1/2, y+1/2, -z+1/2' 
 '-x, -y, -z' 
 'x, -y, z-1/2' 
 '-x+1/2, -y+1/2, -z' 
 'x+1/2, -y+1/2, z-1/2' 
 
_cell_length_a    27.4279 
_cell_length_b     5.6922 
_cell_length_c    17.1910 
_cell_angle_alpha  90.000 
_cell_angle_beta  116.223 
_cell_angle_gamma  90.000 
 
_shelx_F_squared_multiplier     1.000 
 
loop_ 
 _refln_index_h 
 _refln_index_k 
 _refln_index_l 
 _refln_F_squared_calc 
 _refln_F_squared_meas 
 _refln_F_squared_sigma 
 _refln_observed_status 
   2   0   0     3343.90     3204.19     14.61 o 
   4   0   0     7296.89     7270.36     31.83 o 
   6   0   0      814.53      783.89     11.95 o 
   8   0   0      185.08      189.83      6.92 o 
  10   0   0     5703.06     5596.49     44.55 o 
  12   0   0     9482.04    10059.49     67.43 o 
  14   0   0    10278.34    11049.94     77.49 o 
  16   0   0      760.35      707.71     20.35 o 
  18   0   0        0.12       21.03      7.22 o 
  20   0   0       39.17       31.59      6.47 o 
  22   0   0      262.41      317.27     19.82 o 
  24   0   0        0.29        0.30      2.96 o 
  26   0   0       21.04       17.76      5.32 o 
  28   0   0       69.39      104.11      6.60 o 
  30   0   0       11.87       13.83      2.75 o 
   1   1   0    14394.15    13884.35     22.16 o 
   3   1   0     3337.42     3041.88     13.47 o 
   5   1   0    12395.04    11619.68     79.99 o 
   7   1   0     7400.26     6994.17     20.75 o 
   9   1   0     1428.57     1337.93     10.34 o 
  11   1   0     1171.18     1197.73     14.17 o 
  13   1   0     4260.36     4432.91     30.72 o 
  15   1   0       43.95       54.91      6.30 o 
  17   1   0     1463.69     1355.34     32.24 o 
  19   1   0      617.00      586.89     11.91 o 
  21   1   0      387.91      404.14     12.32 o 
  23   1   0       25.38       12.73      3.30 o 
  25   1   0        7.25        4.15      2.16 o 
  27   1   0      830.32      806.08     15.88 o 
  29   1   0      165.96      187.55     11.69 o 
   0   2   0      169.09      248.30      4.45 o 
   2   2   0     1465.28     1494.70     10.29 o 
   4   2   0      367.17      343.44      5.55 o 
   6   2   0      194.34      183.24      3.88 o 
   8   2   0      466.61      468.88      6.48 o 
  10   2   0     1032.59     1184.76     13.47 o 
  12   2   0      508.70      559.24     13.94 o 
  14   2   0      681.74      782.05     24.62 o 
  16   2   0     1016.33     1009.87     15.29 o 
  18   2   0      448.30      447.16     10.03 o 
  20   2   0     3882.49     3834.96     37.13 o 
  22   2   0       29.31       27.10      3.36 o 
  24   2   0      639.58      598.49     16.64 o 
  26   2   0      234.89      216.70     15.43 o 
  28   2   0       63.80       46.55      6.43 o 
   1   3   0      396.90      435.25      6.45 o 
   3   3   0     7547.20     7994.86     34.94 o 
   5   3   0     1138.53     1245.02     14.12 o 
   7   3   0      317.09      333.37      7.49 o 
   9   3   0       25.23       41.69      3.59 o 
  11   3   0      130.54      114.70      5.94 o 
  13   3   0        5.69        4.07      1.45 o 
  15   3   0     1065.58     1105.54     18.42 o 
  17   3   0       10.83       19.12      5.02 o 
  19   3   0        0.15        0.45      1.89 o 
  21   3   0      302.50      316.14      9.99 o 
  23   3   0        0.19       -1.25      1.59 o 
  25   3   0      378.15      360.97     18.89 o 
  27   3   0       71.48       45.60      5.94 o 
   0   4   0      168.03      121.90      9.73 o 
   2   4   0       15.53       16.80      3.99 o 
   4   4   0     2790.59     2735.03     26.12 o 
   6   4   0       18.11       12.17      1.43 o 
   8   4   0      142.38      166.41      6.49 o 
  10   4   0      322.51      316.95      7.86 o 
  12   4   0     2142.99     2080.80     31.18 o 
  14   4   0      877.85      856.23     20.43 o 
  16   4   0      104.43       99.52      7.13 o 
  18   4   0      959.47      993.37     21.22 o 
  20   4   0        1.47        1.00      2.31 o 
  22   4   0      471.24      485.35     15.37 o 
   1   5   0       20.21       24.03      3.47 o 
   3   5   0      561.48      566.67     15.89 o 
   5   5   0      829.87      802.28     14.80 o 
   7   5   0     1260.52     1359.71     19.06 o 
   9   5   0      990.74      950.72     19.68 o 
  11   5   0      468.46      427.95     12.82 o 
  13   5   0        0.00        0.65      2.66 o 
  15   5   0      174.29      141.10     10.44 o 
  17   5   0       82.53       73.25      7.08 o 
  19   5   0      212.77      227.82     10.62 o 
  21   5   0       39.78       44.02      3.83 o 
   0   6   0        1.31        2.08      2.44 o 
   2   6   0      604.82      600.79     15.20 o 
   4   6   0      356.72      341.09     11.51 o 
   6   6   0      131.43      122.66      9.43 o 
   8   6   0        3.44       10.05      2.77 o 
  10   6   0      204.07      203.60     10.17 o 
  12   6   0        0.27        5.84      2.07 o 
  14   6   0       25.76       33.74      3.79 o 
  16   6   0       44.11       30.45      3.03 o 
 -31   1   1      103.52       88.20      6.46 o 
 -29   1   1      257.22      220.69     10.12 o 
 -27   1   1      193.35      134.69      9.38 o 
 -25   1   1        2.98       10.36      3.03 o 
 -23   1   1      217.82      191.61     10.84 o 
 -21   1   1      249.00      270.99      8.44 o 
 -19   1   1      659.83      570.28     14.42 o 
 -17   1   1      645.33      647.53     21.70 o 
 -15   1   1      506.14      518.19     18.21 o 
 -13   1   1     4268.24     4734.01     30.98 o 
 -11   1   1      306.96      300.22      4.84 o 
  -9   1   1      315.96      284.28      8.76 o 
  -7   1   1    14717.92    14516.79     86.81 o 
  -5   1   1      313.39      283.80      4.82 o 
  -3   1   1      983.36      906.00      6.91 o 
  -1   1   1     7657.38     7035.96     13.12 o 
   1   1   1    37408.10    37342.54     96.03 o 
   3   1   1     3001.65     2990.86     10.68 o 
   5   1   1      803.37      722.57      5.91 o 
   7   1   1       11.79        9.87      0.65 o 
   9   1   1       98.58       86.33      3.59 o 
  11   1   1       22.16       47.49      3.06 o 
  13   1   1     1407.49     1614.13     19.95 o 
  15   1   1      435.03      425.80     17.54 o 
  17   1   1       85.35       88.48      4.47 o 
  19   1   1      489.09      519.13     11.40 o 
  21   1   1      477.83      465.35     16.43 o 
  23   1   1       49.45       38.71      5.62 o 
  25   1   1      649.36      540.70     12.77 o 
  27   1   1      530.36      530.20     21.71 o 
  29   1   1       36.10       40.00      5.00 o 
 -30   2   1      119.62       89.15      7.21 o 
 -28   2   1       25.80       21.14      4.99 o 
 -26   2   1        0.01        1.32      1.86 o 
 -24   2   1        4.76        8.04      2.42 o 
 -22   2   1     2061.32     2042.05     27.40 o 
 -20   2   1     2283.99     2294.22     28.46 o 
 -18   2   1     2273.43     2287.22     18.64 o 
 -16   2   1       99.79      107.35      5.81 o 
 -14   2   1       18.95       15.36      2.80 o 
 -12   2   1        6.90        0.66      1.03 o 
 -10   2   1      684.20      719.88     10.55 o 
  -8   2   1     1798.13     1919.96     20.97 o 
  -6   2   1      431.22      404.19      6.60 o 
  -4   2   1      522.42      555.26      7.76 o 
  -2   2   1       44.43       39.34      1.30 o 
   0   2   1     5552.80     5007.94     28.65 o 
   2   2   1      233.91      190.01      3.30 o 
   4   2   1     2641.45     2612.41     13.92 o 
   6   2   1     3621.10     3664.74     19.15 o 
   8   2   1        4.75        5.86      1.23 o 
  10   2   1      885.48      939.96     24.07 o 
  12   2   1     4181.85     4390.76     57.08 o 
  14   2   1      376.12      440.77     19.02 o 
  16   2   1       69.00       72.84      5.31 o 
  18   2   1       28.92       24.51      2.45 o 
  20   2   1      255.39      238.69     11.86 o 
  22   2   1      104.83      113.50     11.36 o 
  24   2   1      100.75      100.00     11.02 o 
  26   2   1      133.83      143.80     12.00 o 
  28   2   1       21.63       13.41      3.75 o 
 -27   3   1      245.27      204.63     12.89 o 
 -25   3   1       31.28       28.60      5.94 o 
 -23   3   1      233.29      240.08      8.23 o 
 -21   3   1        1.92        5.90      2.15 o 
 -19   3   1      428.27      434.09     14.55 o 
 -17   3   1     1109.22     1102.33     18.86 o 
 -15   3   1       94.98      100.11      5.60 o 
 -13   3   1        3.01        5.14      5.51 o 
 -11   3   1     2749.32     2713.64     29.76 o 
  -9   3   1     1224.98     1215.50     18.62 o 
  -7   3   1     2029.44     1985.44     15.39 o 
  -5   3   1     2083.24     2154.91     17.15 o 
  -3   3   1      251.87      282.84      5.82 o 
  -1   3   1      526.71      581.96     11.12 o 
   1   3   1      592.81      628.85      9.88 o 
   3   3   1       44.08       52.63      2.49 o 
   5   3   1       90.61      137.12      5.75 o 
   7   3   1      141.04      212.93      6.07 o 
   9   3   1      218.91      248.04      8.56 o 
  11   3   1       74.63       71.85      7.66 o 
  13   3   1      108.98       93.75      7.18 o 
  15   3   1      654.50      626.76     14.10 o 
  17   3   1     2092.49     2274.20     53.24 o 
  19   3   1      855.16      943.62     17.66 o 
  21   3   1      431.43      462.70     13.76 o 
  23   3   1      454.41      510.76     23.46 o 
  25   3   1        0.11        0.34      2.49 o 
 -24   4   1       51.96       43.93      3.81 o 
 -22   4   1       40.23       51.12      5.48 o 
 -20   4   1      143.52      134.25      7.53 o 
 -18   4   1        1.26        5.92      2.36 o 
 -16   4   1       53.12       40.92      4.73 o 
 -14   4   1      786.33      783.25     19.54 o 
 -12   4   1      623.99      616.40     18.17 o 
 -10   4   1     1469.82     1423.47     16.72 o 
  -8   4   1       53.28       75.19      3.78 o 
  -6   4   1      137.61      162.43      5.45 o 
  -4   4   1     3167.80     2944.44     27.20 o 
  -2   4   1      285.58      292.31     10.53 o 
   0   4   1      691.01      614.10     15.24 o 
   2   4   1       96.32      117.19      6.75 o 
   4   4   1      178.26      140.14      5.97 o 
   6   4   1     1360.98     1402.90     14.14 o 
   8   4   1      289.88      249.34      9.88 o 
  10   4   1     1244.99     1241.28     21.73 o 
  12   4   1      162.94      162.71      8.81 o 
  14   4   1     1022.43     1152.25     23.65 o 
  16   4   1       31.78       22.27      3.51 o 
  18   4   1      177.31      214.88     13.03 o 
  20   4   1       97.96      104.04      8.20 o 
  22   4   1       54.82       48.50      4.59 o 
 -21   5   1       59.58       82.75      5.61 o 
 -19   5   1       11.06        8.18      2.76 o 
 -17   5   1       73.85       81.53      7.61 o 
 -15   5   1     1169.30     1167.97     21.07 o 
 -13   5   1      678.83      677.44     23.97 o 
 -11   5   1       63.36       48.08      6.70 o 
  -9   5   1       16.43        6.46      1.66 o 
  -7   5   1       50.45       56.13      4.02 o 
  -5   5   1      543.21      548.47     12.26 o 
  -3   5   1      559.26      555.64     23.35 o 
  -1   5   1      149.70      139.40      8.06 o 
   1   5   1      129.74      155.51      8.47 o 
   3   5   1     4172.97     4117.65     33.36 o 
   5   5   1     3342.56     3383.36     30.42 o 
   7   5   1      764.42      743.69     13.91 o 
   9   5   1     1114.32     1083.60     24.04 o 
  11   5   1      149.17      168.00      7.79 o 
  13   5   1        3.42       -0.19      2.44 o 
  15   5   1      364.10      388.04     16.61 o 
  17   5   1      421.62      415.45     15.55 o 
  19   5   1      879.82      966.72     20.15 o 
 -16   6   1      114.47      111.43      6.06 o 
 -14   6   1        1.65        2.80      1.76 o 
 -12   6   1       15.06       12.33      2.92 o 
 -10   6   1        2.73        4.91      2.05 o 
  -8   6   1      162.48      147.06      8.86 o 
  -6   6   1     1081.17     1121.56     26.67 o 
  -4   6   1      304.07      300.55     14.72 o 
  -2   6   1       60.97       57.25      4.89 o 
   0   6   1        4.01        2.09      1.75 o 
   2   6   1       22.20       22.64      4.68 o 
   4   6   1      591.42      605.56     21.14 o 
   6   6   1       24.20       15.93      2.39 o 
   8   6   1        0.00        5.38      2.09 o 
  10   6   1       14.87        8.43      2.25 o 
  12   6   1       44.66       45.79      4.55 o 
  14   6   1       75.38       76.60      5.23 o 
 -30   0   2      303.13      302.16     16.02 o 
 -28   0   2       21.00       57.02      7.99 o 
 -26   0   2      103.04       68.74      9.59 o 
 -24   0   2        3.21        0.66      3.18 o 
 -22   0   2      863.53      871.97     32.14 o 
 -20   0   2      303.28      293.61     11.16 o 
 -18   0   2     4700.59     5019.20     56.85 o 
 -16   0   2       56.21       50.78      5.45 o 
 -14   0   2        0.31        7.27      2.24 o 
 -12   0   2    20159.46    20997.84     96.68 o 
 -10   0   2    16763.54    16458.04    144.48 o 
  -8   0   2    17560.65    17627.42     70.31 o 
  -4   0   2     2571.83     2463.15     18.01 o 
  -2   0   2    11999.53    11456.86     40.66 o 
   0   0   2      870.06      824.12      8.55 o 
   2   0   2     3276.47     3321.30     22.57 o 
   4   0   2      289.09      270.05      7.27 o 
   6   0   2      952.17      887.49     15.12 o 
   8   0   2     1192.72     1195.23     19.79 o 
  10   0   2     1500.72     1464.98     24.45 o 
  12   0   2     7778.23     8064.83     65.01 o 
  14   0   2     5407.70     5330.52     57.33 o 
  16   0   2       38.60       56.24      6.29 o 
  18   0   2      317.72      291.65     16.78 o 
  20   0   2     1080.30     1244.41     38.52 o 
  22   0   2      649.19      643.22     27.94 o 
  24   0   2     1064.82      995.16     23.10 o 
  26   0   2       53.65       92.87      8.69 o 
  28   0   2     1739.79     1816.14     29.45 o 
 -31   1   2      185.27      212.61     11.22 o 
 -29   1   2      181.84      178.97     16.47 o 
 -27   1   2      196.42      181.16      9.95 o 
 -25   1   2       32.13       37.16      4.98 o 
 -23   1   2       69.96       41.24      4.22 o 
 -21   1   2     1865.17     1747.62     24.45 o 
 -19   1   2     1216.13     1283.06     29.66 o 
 -17   1   2     3418.12     3463.43     49.73 o 
 -15   1   2      617.98      648.67     12.03 o 
 -13   1   2      346.04      334.76      7.90 o 
 -11   1   2     6047.57     6158.46     31.25 o 
  -9   1   2        8.79       12.17      7.44 o 
  -7   1   2    10920.86    10944.38     58.25 o 
  -5   1   2     6169.64     5739.15     27.61 o 
  -3   1   2      857.30      780.97     12.83 o 
  -1   1   2     2477.32     2273.30     20.63 o 
   1   1   2     3029.85     2958.42     13.77 o 
   3   1   2       19.75       17.15      1.60 o 
   5   1   2     6871.60     6313.42    140.32 o 
   7   1   2       88.98      115.30      3.93 o 
   9   1   2     1406.18     1448.71     15.81 o 
  11   1   2      131.08      113.74      4.94 o 
  13   1   2      814.14      811.65     23.56 o 
  15   1   2     1566.86     1559.93     35.08 o 
  17   1   2      936.99      951.62     14.98 o 
  19   1   2      787.84      804.41     16.62 o 
  21   1   2     1365.83     1311.69     27.62 o 
  23   1   2      124.47      118.51      5.63 o 
  25   1   2      146.05      136.45      8.07 o 
  27   1   2       47.11       48.70      6.35 o 
 -30   2   2        1.21        3.93      2.18 o 
 -28   2   2        5.63        4.30      5.11 o 
 -26   2   2       70.29       38.03      6.75 o 
 -24   2   2      122.38      119.42      6.64 o 
 -22   2   2      951.93      955.45     18.87 o 
 -20   2   2       55.30       51.16      3.38 o 
 -18   2   2       50.17       63.92      3.17 o 
 -16   2   2      820.77      771.00     18.56 o 
 -14   2   2       78.77       54.17      4.83 o 
 -12   2   2      315.36      289.29      9.79 o 
 -10   2   2      121.37      117.41      5.73 o 
  -8   2   2      166.11      158.68      5.94 o 
  -6   2   2        0.59        4.27      1.63 o 
  -4   2   2    14221.64    14891.80     98.51 o 
  -2   2   2     1120.77     1186.12     12.34 o 
   0   2   2      753.33      676.54     10.23 o 
   2   2   2        4.77        7.37      0.66 o 
   4   2   2     3654.63     3774.58     16.84 o 
   6   2   2       23.89       30.59      1.98 o 
   8   2   2      318.85      307.04      7.24 o 
  10   2   2       37.92       18.83      3.88 o 
  12   2   2      278.72      301.28     15.34 o 
  14   2   2     1010.18      996.68     17.30 o 
  16   2   2       90.86       99.75      4.81 o 
  18   2   2      370.68      341.86     10.32 o 
  20   2   2      319.33      304.65     19.07 o 
  22   2   2      696.59      688.79     28.78 o 
  24   2   2        0.45        0.00      3.21 o 
  26   2   2      785.52      786.90     25.94 o 
 -27   3   2       53.15       62.25      7.65 o 
 -25   3   2       68.71       60.96      8.76 o 
 -23   3   2       21.90       16.30      2.78 o 
 -21   3   2        8.91        3.87      2.06 o 
 -19   3   2     1110.52     1181.21     35.12 o 
 -17   3   2     3587.05     3683.45     34.52 o 
 -15   3   2      253.16      232.14      9.88 o 
 -13   3   2      176.42      189.29      6.81 o 
 -11   3   2     3005.92     3117.24     32.11 o 
  -9   3   2       74.88      121.12      5.83 o 
  -7   3   2     1874.44     2126.43     23.03 o 
  -5   3   2        0.45        0.96      1.14 o 
  -3   3   2     4431.01     4851.44     43.09 o 
  -1   3   2     2196.16     2288.32     51.21 o 
   1   3   2      545.70      566.19      8.90 o 
   3   3   2     3073.74     3527.22     34.01 o 
   5   3   2      830.06      955.40     13.40 o 
   7   3   2      109.89      167.53      6.73 o 
   9   3   2       53.46       65.81      7.13 o 
  11   3   2       78.73       67.85      4.35 o 
  13   3   2      653.63      653.29     12.11 o 
  15   3   2     1342.56     1380.06     20.64 o 
  17   3   2        0.88        4.02      1.86 o 
  19   3   2      354.77      362.08     15.17 o 
  21   3   2      374.96      384.11     32.39 o 
  23   3   2      150.46      173.57     13.22 o 
  25   3   2       68.53       94.78      8.84 o 
 -24   4   2      278.92      293.60     10.56 o 
 -22   4   2      539.31      562.69     24.81 o 
 -20   4   2       32.75       32.99      4.02 o 
 -18   4   2      825.93      794.90     19.53 o 
 -16   4   2     1093.92     1048.08     22.87 o 
 -14   4   2      241.39      232.87     10.74 o 
 -12   4   2       21.19       22.43      2.27 o 
 -10   4   2      919.12      873.90     15.05 o 
  -8   4   2     1310.41     1345.80     15.81 o 
  -6   4   2     1299.31     1370.79     17.73 o 
  -4   4   2        8.21        7.80      2.03 o 
  -2   4   2      457.35      500.61     19.71 o 
   0   4   2     2211.97     2297.01     28.45 o 
   2   4   2      533.71      567.27     11.67 o 
   4   4   2      151.76      184.81      5.68 o 
   6   4   2      354.25      318.32      7.43 o 
   8   4   2      753.14      712.40     16.61 o 
  10   4   2        1.47        8.29      2.32 o 
  12   4   2      818.54      822.38     43.75 o 
  14   4   2      669.32      719.03     18.84 o 
  16   4   2     2093.36     2102.88     42.15 o 
  18   4   2       77.34       84.13      8.12 o 
  20   4   2      292.79      301.64     12.80 o 
  22   4   2       13.24       12.62      2.39 o 
 -21   5   2      199.63      250.62     10.29 o 
 -19   5   2      176.79      174.32     10.12 o 
 -17   5   2       77.02       66.80      5.08 o 
 -15   5   2        0.83        0.19      1.72 o 
 -13   5   2      361.84      381.41     18.19 o 
 -11   5   2      358.67      400.93     18.80 o 
  -9   5   2      289.50      261.82      8.43 o 
  -7   5   2      182.05      227.51      8.00 o 
  -5   5   2      160.53      174.57      7.03 o 
  -3   5   2      646.32      607.41     16.59 o 
  -1   5   2      174.79      208.83      9.81 o 
   1   5   2     3350.12     3439.87     39.51 o 
   3   5   2     1341.94     1318.84     18.68 o 
   5   5   2      931.57      886.45     15.31 o 
   7   5   2      994.13      950.14     20.64 o 
   9   5   2        5.89        6.34      2.10 o 
  11   5   2        4.57        6.56      3.13 o 
  13   5   2     1274.55     1346.75     31.70 o 
  15   5   2      178.50      174.64     10.90 o 
  17   5   2      910.82      965.48     22.33 o 
  19   5   2      530.77      674.35     15.35 o 
 -16   6   2       46.36       47.68      4.24 o 
 -14   6   2      163.09      149.38      8.25 o 
 -12   6   2       64.72       76.82      6.34 o 
 -10   6   2       44.28       33.82      4.48 o 
  -8   6   2       77.55       62.67      4.23 o 
  -6   6   2       40.11       40.84      5.54 o 
  -4   6   2      104.97      106.49      9.02 o 
  -2   6   2      188.86      200.24     12.63 o 
   0   6   2      497.53      487.44     19.68 o 
   2   6   2      426.01      431.56     18.15 o 
   4   6   2      441.35      420.73     17.29 o 
   6   6   2      308.31      294.88      8.82 o 
   8   6   2      289.18      288.87     11.53 o 
  10   6   2      669.64      680.23     17.06 o 
  12   6   2      128.93      129.43      6.97 o 
  14   6   2     1047.62     1101.25     17.54 o 
 -31   1   3      189.67      178.83      9.10 o 
 -29   1   3      192.06      193.53     19.61 o 
 -27   1   3        5.95       15.85      3.40 o 
 -25   1   3     1075.83      855.38     22.86 o 
 -23   1   3        4.95       18.33      2.93 o 
 -21   1   3     1029.89      983.97     18.22 o 
 -19   1   3      656.83      753.49     14.97 o 
 -17   1   3       67.75       48.35      5.93 o 
 -15   1   3       29.44       13.87      1.95 o 
 -13   1   3     3957.73     4121.79     30.38 o 
 -11   1   3      222.56      272.79      8.51 o 
  -9   1   3     1241.87     1274.17     20.94 o 
  -7   1   3      996.33      960.03     12.57 o 
  -5   1   3    45736.82    43854.53    147.86 o 
  -3   1   3     1036.07     1040.62     10.38 o 
  -1   1   3     9988.02     9523.80     50.38 o 
   1   1   3     3359.35     3173.89     29.47 o 
   3   1   3      668.82      597.55      9.62 o 
   5   1   3      161.12      168.22      4.71 o 
   7   1   3    14971.90    16251.96     55.52 o 
   9   1   3      173.06      188.46      6.19 o 
  11   1   3        0.33        3.16      1.14 o 
  13   1   3     2759.72     2946.53     47.20 o 
  15   1   3     1524.62     1609.29     44.13 o 
  17   1   3      419.14      433.07     11.93 o 
  19   1   3     1615.87     1658.68     24.20 o 
  21   1   3        9.95        9.19      1.92 o 
  23   1   3      281.04      304.18     14.34 o 
  25   1   3      126.04      129.56     11.00 o 
  27   1   3      969.66      986.99     24.80 o 
 -30   2   3       86.39       60.28      7.03 o 
 -28   2   3       35.20       46.44      4.36 o 
 -26   2   3      193.22      205.54     10.55 o 
 -24   2   3       88.36       75.16      5.43 o 
 -22   2   3     2441.20     2322.73     29.64 o 
 -20   2   3      255.93      251.08      7.34 o 
 -18   2   3     1093.62     1054.63     15.11 o 
 -16   2   3      700.70      697.28     17.57 o 
 -14   2   3      606.76      678.89     16.19 o 
 -12   2   3       69.23       54.06      4.38 o 
 -10   2   3      397.00      402.40     10.44 o 
  -8   2   3     8909.59     9280.80     46.93 o 
  -6   2   3      414.31      444.17     17.81 o 
  -4   2   3       80.90       99.60      2.81 o 
  -2   2   3     2157.11     2202.33     17.44 o 
   0   2   3      742.09      649.53     10.23 o 
   2   2   3     2462.89     2500.38     21.99 o 
   4   2   3     2076.06     2149.92     22.31 o 
   6   2   3     2145.57     2088.99     33.23 o 
   8   2   3     4668.08     5019.35     56.89 o 
  10   2   3     1991.18     2183.60     40.11 o 
  12   2   3       19.31       22.50      4.76 o 
  14   2   3       25.04       20.62      2.35 o 
  16   2   3      473.22      474.94     12.06 o 
  18   2   3      966.28      980.67     20.72 o 
  20   2   3       67.35       53.65      8.53 o 
  22   2   3      855.41      842.59     30.93 o 
  24   2   3      375.89      360.75     18.70 o 
  26   2   3       43.63       57.49      6.66 o 
 -27   3   3      229.13      197.32     13.89 o 
 -25   3   3      181.56      161.58     12.52 o 
 -23   3   3       47.36       42.74      4.30 o 
 -21   3   3       48.07       51.65      7.32 o 
 -19   3   3     1261.40     1312.01     25.40 o 
 -17   3   3     9671.98     9940.48     71.13 o 
 -15   3   3       12.71       11.74      1.99 o 
 -13   3   3        5.79        8.68      2.02 o 
 -11   3   3       28.54       33.06      5.23 o 
  -9   3   3      272.20      234.22      8.21 o 
  -7   3   3     1482.33     1519.44     19.02 o 
  -5   3   3     4183.43     4729.57     35.95 o 
  -3   3   3     1589.06     1703.82     29.09 o 
  -1   3   3        8.57        6.89      2.24 o 
   1   3   3      620.73      561.70     11.31 o 
   3   3   3     1896.27     1926.79     22.85 o 
   5   3   3      328.54      297.02     13.17 o 
   7   3   3       26.65       31.35      4.82 o 
   9   3   3       82.86       93.86      5.94 o 
  11   3   3      701.83      620.91     16.47 o 
  13   3   3       88.45       68.31      4.12 o 
  15   3   3      103.56      113.44      7.45 o 
  17   3   3     1649.97     1621.28     34.04 o 
  19   3   3      813.09      829.06     18.77 o 
  21   3   3      122.37      172.42      7.76 o 
  23   3   3       11.97        5.39      3.27 o 
  25   3   3       59.58       61.35      6.64 o 
 -24   4   3      153.00      174.32     11.17 o 
 -22   4   3        0.80        1.65      1.66 o 
 -20   4   3      480.46      463.41     14.44 o 
 -18   4   3       76.12       81.69      6.51 o 
 -16   4   3     1424.08     1474.68     29.26 o 
 -14   4   3      688.45      695.04     25.33 o 
 -12   4   3     2884.16     2763.00     65.08 o 
 -10   4   3        7.72       15.43      2.18 o 
  -8   4   3     2337.60     2259.03     24.50 o 
  -6   4   3      298.57      261.44      7.05 o 
  -4   4   3      343.26      341.03      9.26 o 
  -2   4   3      101.31      117.81      5.47 o 
   0   4   3      626.32      636.08     12.52 o 
   2   4   3      352.79      305.02      7.28 o 
   4   4   3     3085.68     2897.04     23.83 o 
   6   4   3      473.65      441.62     13.04 o 
   8   4   3      517.53      485.12     13.71 o 
  10   4   3     1403.72     1451.79     35.75 o 
  12   4   3      145.77      165.49     12.26 o 
  14   4   3      926.15      871.54     27.65 o 
  16   4   3      771.53      824.25     25.47 o 
  18   4   3       46.48       41.72      5.66 o 
  20   4   3        1.41        6.65      2.50 o 
 -23   5   3        0.70        1.29      1.07 o 
 -21   5   3      132.26      129.53      7.78 o 
 -19   5   3       28.72       27.80      3.24 o 
 -17   5   3      501.77      508.57     13.77 o 
 -15   5   3       98.78      102.65      6.54 o 
 -13   5   3        5.36        5.78      2.84 o 
 -11   5   3       34.18       23.04      3.20 o 
  -9   5   3        6.29        3.54      2.05 o 
  -7   5   3     1531.40     1484.11     20.59 o 
  -5   5   3        0.17        0.97      1.38 o 
  -3   5   3     2719.77     2754.24     87.24 o 
  -1   5   3     1769.67     1786.05     28.59 o 
   1   5   3      897.26      853.40     19.46 o 
   3   5   3      598.09      615.31     15.57 o 
   5   5   3      482.04      467.81     13.75 o 
   7   5   3       45.62       48.84      4.53 o 
   9   5   3       72.09       73.09      5.23 o 
  11   5   3      132.69      124.29      9.95 o 
  13   5   3      807.54      883.17     16.18 o 
  15   5   3     1133.56     1120.61     25.48 o 
  17   5   3      537.13      544.25     15.46 o 
  19   5   3       40.70       29.11      2.95 o 
 -16   6   3      222.62      240.42      9.50 o 
 -14   6   3      637.80      634.76     17.15 o 
 -12   6   3        0.70       -1.60      2.08 o 
 -10   6   3      120.23       87.10      4.72 o 
  -8   6   3      406.03      405.83     10.61 o 
  -6   6   3       60.32       50.11      6.15 o 
  -4   6   3     1563.36     1663.48     35.49 o 
  -2   6   3       42.87       41.18      6.19 o 
   0   6   3        3.54        4.66      2.82 o 
   2   6   3       13.83       21.84      4.58 o 
   4   6   3      403.09      392.59     16.22 o 
   6   6   3       55.30       57.65      3.82 o 
   8   6   3        0.49        0.25      1.48 o 
  10   6   3        0.06        1.00      1.68 o 
  12   6   3        1.03        3.72      1.58 o 
 -32   0   4       14.85       22.79      2.67 o 
 -30   0   4        0.72        4.41      3.27 o 
 -28   0   4     1282.35     1259.41     37.97 o 
 -26   0   4       57.17       23.21      6.14 o 
 -24   0   4      285.03      386.95     22.17 o 
 -22   0   4      848.25      974.19     20.75 o 
 -20   0   4        6.97       14.37      2.59 o 
 -18   0   4     1973.52     2177.90     36.34 o 
 -16   0   4     1547.98     1527.14     28.26 o 
 -14   0   4     5998.97     6538.30     55.20 o 
 -12   0   4     8685.51     8650.85     34.41 o 
 -10   0   4     3516.81     3595.44     33.54 o 
  -8   0   4     3389.34     3079.61     28.84 o 
  -6   0   4    19058.59    18042.52     83.72 o 
  -4   0   4       29.62       21.05      2.32 o 
  -2   0   4    24998.32    26506.78     77.45 o 
   2   0   4     7021.01     7181.26     43.81 o 
   4   0   4    14352.81    13592.32     71.43 o 
   6   0   4     3243.74     3122.39     17.80 o 
   8   0   4       79.98       76.01      5.95 o 
  10   0   4     2573.48     2696.66     38.02 o 
  12   0   4       92.28       85.80      7.30 o 
  14   0   4      551.66      506.34     14.09 o 
  16   0   4     3560.18     3502.77     48.91 o 
  18   0   4     1330.06     1391.83     28.15 o 
  20   0   4     2532.53     2627.94     38.87 o 
  22   0   4     2210.56     2380.15     49.42 o 
  24   0   4     1644.02     1694.85     37.29 o 
  26   0   4      162.11      195.05      9.95 o 
 -31   1   4       60.79       59.72      4.50 o 
 -29   1   4      149.08      149.49     10.54 o 
 -27   1   4      633.73      604.61     43.19 o 
 -25   1   4       68.78       37.61      4.09 o 
 -23   1   4      214.38      176.93      8.40 o 
 -21   1   4      470.32      451.33     11.90 o 
 -19   1   4      182.17      178.80     12.14 o 
 -17   1   4      608.70      642.48     20.91 o 
 -15   1   4      283.56      274.64     12.72 o 
 -13   1   4       23.68       25.42      4.02 o 
 -11   1   4      481.74      484.20     11.08 o 
  -9   1   4     6455.76     6272.30     37.19 o 
  -7   1   4     6019.28     5653.72     24.87 o 
  -5   1   4     8429.60     7882.36     28.02 o 
  -3   1   4    41407.75    41260.74    125.56 o 
  -1   1   4     5398.16     5313.45     27.34 o 
   1   1   4     4332.26     3948.52     36.51 o 
   3   1   4      341.91      334.44      9.41 o 
   5   1   4      763.60      728.59     18.81 o 
   7   1   4     1241.05     1253.22     15.82 o 
   9   1   4     1205.06     1238.16     17.01 o 
  11   1   4      855.65      980.33     26.31 o 
  13   1   4       58.83       60.73      7.23 o 
  15   1   4       16.05       20.30      2.80 o 
  17   1   4     3741.37     3735.01     42.92 o 
  19   1   4       61.60       77.96      5.60 o 
  21   1   4      502.58      549.27     25.19 o 
  23   1   4       45.10       48.08      7.39 o 
  25   1   4      330.72      336.07     16.22 o 
 -30   2   4       85.35       54.30      5.86 o 
 -28   2   4       56.44       61.51      5.16 o 
 -26   2   4      360.84      339.20     10.76 o 
 -24   2   4      566.88      517.58     14.85 o 
 -22   2   4      777.50      795.81     22.27 o 
 -20   2   4     1545.64     1478.80     29.35 o 
 -18   2   4       45.03       42.29      3.95 o 
 -16   2   4     2830.14     2649.79     59.66 o 
 -14   2   4     1639.84     1741.43     25.60 o 
 -12   2   4     5585.84     5709.94     43.58 o 
 -10   2   4     3335.55     3403.34     30.43 o 
  -8   2   4     1658.51     1641.76     19.06 o 
  -6   2   4      554.11      576.83     30.72 o 
  -4   2   4     6265.29     6466.74     52.87 o 
  -2   2   4       96.76      115.46     18.94 o 
   0   2   4      927.55      933.80     13.49 o 
   2   2   4      841.63      870.59     13.95 o 
   4   2   4      509.72      641.99     14.84 o 
   6   2   4        2.01        0.20      1.85 o 
   8   2   4      569.88      654.24     21.24 o 
  10   2   4      272.91      287.97     15.17 o 
  12   2   4       79.29       87.51      4.96 o 
  14   2   4     1413.28     1485.64     21.18 o 
  16   2   4      297.53      262.84     14.01 o 
  18   2   4      373.60      340.72     12.13 o 
  20   2   4      652.82      657.81     27.80 o 
  22   2   4      102.12       99.38     10.51 o 
  24   2   4      400.38      373.47     17.83 o 
  26   2   4        0.25       -1.37      1.88 o 
 -29   3   4      430.88      315.31     13.62 o 
 -27   3   4      218.48      186.80     24.24 o 
 -25   3   4      314.04      262.56     16.18 o 
 -23   3   4      411.71      430.13     20.53 o 
 -21   3   4       65.93       70.75      9.82 o 
 -19   3   4     3513.19     3614.41     55.26 o 
 -17   3   4        1.14       -1.26      1.62 o 
 -15   3   4     4379.02     4379.73     42.39 o 
 -13   3   4      574.78      652.09     16.35 o 
 -11   3   4       20.68       15.09      2.46 o 
  -9   3   4      359.58      357.86     10.07 o 
  -7   3   4        5.59        4.88      1.34 o 
  -5   3   4     4831.27     5053.50     54.30 o 
  -3   3   4     1391.20     1538.12     29.47 o 
  -1   3   4      362.27      375.54      9.19 o 
   1   3   4      104.66       72.62      4.42 o 
   3   3   4     1003.73     1031.29     17.69 o 
   5   3   4      155.33      133.22      9.32 o 
   7   3   4      358.88      373.99     16.80 o 
   9   3   4       17.82       19.79      3.55 o 
  11   3   4      616.75      519.85     12.46 o 
  13   3   4       47.68       59.97      5.54 o 
  15   3   4      599.01      601.61     17.02 o 
  17   3   4      165.00      174.22     16.08 o 
  19   3   4        5.86        9.15      2.53 o 
  21   3   4      132.03      144.23      7.33 o 
  23   3   4      343.79      363.28     17.09 o 
 -24   4   4        2.43        0.86      1.23 o 
 -22   4   4      195.04      188.51      8.61 o 
 -20   4   4      183.18      179.49      9.13 o 
 -18   4   4     3402.47     3406.91     41.46 o 
 -16   4   4     1081.90      982.27     30.42 o 
 -14   4   4     1009.97     1065.70     31.55 o 
 -12   4   4      353.07      331.65     11.79 o 
 -10   4   4       69.70       93.64      5.05 o 
  -8   4   4       29.92       27.33      3.43 o 
  -6   4   4      781.87      817.16     17.61 o 
  -4   4   4     1406.11     1406.30     22.19 o 
  -2   4   4     1805.19     1775.88     25.05 o 
   0   4   4        0.84        0.40      0.99 o 
   2   4   4     2633.26     2612.52     19.59 o 
   4   4   4      636.32      613.78     12.27 o 
   6   4   4       16.17       14.87      2.69 o 
   8   4   4      509.69      506.95     14.46 o 
  10   4   4       52.79       66.76      7.99 o 
  12   4   4     1754.51     1711.80     38.91 o 
  14   4   4      320.36      248.71     14.59 o 
  16   4   4      277.78      291.75     14.69 o 
  18   4   4      253.12      236.20     11.65 o 
  20   4   4       13.92       11.24      2.44 o 
 -23   5   4       21.41       22.03      2.81 o 
 -21   5   4      228.56      225.89      7.61 o 
 -19   5   4       11.66       11.41      2.28 o 
 -17   5   4     1032.85      985.24     19.34 o 
 -15   5   4        0.79        0.22      1.76 o 
 -13   5   4       96.14       94.56      9.47 o 
 -11   5   4      607.13      576.26     15.88 o 
  -9   5   4      286.88      255.02     10.40 o 
  -7   5   4      291.67      358.38     12.38 o 
  -5   5   4     3052.88     2945.56     35.29 o 
  -3   5   4      945.63      956.21     30.41 o 
  -1   5   4       40.92       45.04      7.03 o 
   1   5   4     1323.73     1332.61     35.64 o 
   3   5   4       21.99       24.70      3.40 o 
   5   5   4      754.09      741.44     18.81 o 
   7   5   4      202.79      228.20      7.50 o 
   9   5   4      345.58      370.73     11.48 o 
  11   5   4       29.35       28.58      3.28 o 
  13   5   4      706.05      763.26     14.66 o 
  15   5   4        0.29        3.05      1.40 o 
  17   5   4      232.35      206.82      8.66 o 
 -18   6   4      107.47      107.49      5.54 o 
 -16   6   4      310.28      272.48     10.34 o 
 -14   6   4        5.33       10.02      2.58 o 
 -12   6   4      147.07      175.07      9.54 o 
 -10   6   4       77.85       51.70      3.76 o 
  -8   6   4      973.94     1061.22     17.21 o 
  -6   6   4      379.54      378.97     16.28 o 
  -4   6   4      106.30       84.41      8.24 o 
  -2   6   4     1677.06     1739.67     36.71 o 
   0   6   4     1693.62     1726.55     36.04 o 
   2   6   4      263.53      273.66     13.94 o 
   4   6   4        7.13        7.08      2.56 o 
   6   6   4        8.86       10.23      2.18 o 
   8   6   4      628.63      711.89     16.13 o 
  10   6   4       66.86       87.17      5.39 o 
 -33   1   5       70.59       67.38      5.62 o 
 -31   1   5        6.03        2.75      1.51 o 
 -29   1   5        0.06        1.37      1.62 o 
 -27   1   5       30.75       18.50      3.76 o 
 -25   1   5      817.60      624.48     27.55 o 
 -23   1   5      678.04      671.98     25.78 o 
 -21   1   5        1.48        3.04      1.37 o 
 -19   1   5      477.17      404.45     13.69 o 
 -17   1   5      239.94      226.38      9.72 o 
 -15   1   5      772.37      714.75     15.96 o 
 -13   1   5     2585.37     2717.61     28.97 o 
 -11   1   5     4545.25     4436.11     34.84 o 
  -9   1   5     9606.60     9739.08     37.02 o 
  -7   1   5        0.14        8.75      1.83 o 
  -5   1   5     3086.51     2976.76     17.75 o 
  -3   1   5     7102.59     6760.41     26.53 o 
  -1   1   5     1468.13     1488.47     15.86 o 
   1   1   5     1396.88     1236.26     16.40 o 
   3   1   5      992.87      922.30     14.31 o 
   5   1   5       22.62       20.17      2.19 o 
   7   1   5     1907.55     1930.39     21.34 o 
   9   1   5      295.29      313.38      9.16 o 
  11   1   5      124.67      171.46     11.63 o 
  13   1   5      589.72      580.10     13.61 o 
  15   1   5        2.69        4.29      1.57 o 
  17   1   5     1509.83     1508.68     38.95 o 
  19   1   5        0.01       -2.65      3.45 o 
  21   1   5      197.38      214.80     15.45 o 
  23   1   5      758.33      739.65     25.79 o 
  25   1   5       37.09       27.86      4.64 o 
 -32   2   5       19.48       12.08      2.80 o 
 -30   2   5        1.75        4.18      1.64 o 
 -28   2   5       27.88       19.78      2.63 o 
 -26   2   5        0.01       -0.28      1.34 o 
 -24   2   5        0.27        1.75      2.31 o 
 -22   2   5       62.64       69.85      6.35 o 
 -20   2   5     1647.56     1567.08     20.11 o 
 -18   2   5      241.92      243.76     10.81 o 
 -16   2   5     2095.91     2083.71     29.90 o 
 -14   2   5      134.51      122.75      6.84 o 
 -12   2   5     3538.61     3186.63     32.06 o 
 -10   2   5     3207.89     3058.89     28.98 o 
  -8   2   5      111.69      106.12      6.15 o 
  -6   2   5       21.58       44.81      4.96 o 
  -4   2   5      128.69      140.94      8.16 o 
  -2   2   5      564.89      577.73     10.96 o 
   0   2   5      253.67      259.11      7.72 o 
   2   2   5     3618.63     3844.52     32.02 o 
   4   2   5      665.51      778.82     15.28 o 
   6   2   5      263.76      259.54     13.24 o 
   8   2   5      206.32      209.49     12.63 o 
  10   2   5      735.41      778.34     26.02 o 
  12   2   5       78.03       92.95      5.37 o 
  14   2   5      839.45      841.11     16.24 o 
  16   2   5      310.93      331.51     12.32 o 
  18   2   5      208.36      223.93      9.79 o 
  20   2   5       50.52       37.84      6.85 o 
  22   2   5      195.31      201.32     13.91 o 
  24   2   5        9.15       11.07      3.20 o 
 -29   3   5      135.93      129.14      8.97 o 
 -27   3   5      289.03      253.93     14.09 o 
 -25   3   5      574.16      532.56     23.23 o 
 -23   3   5      738.33      784.27     38.93 o 
 -21   3   5      420.38      429.03     18.61 o 
 -19   3   5       70.00       73.79      8.09 o 
 -17   3   5      525.95      504.83     12.16 o 
 -15   3   5      112.65      109.69      5.56 o 
 -13   3   5       37.45       24.20      3.28 o 
 -11   3   5      203.27      215.10      8.53 o 
  -9   3   5     1882.32     2034.34     38.10 o 
  -7   3   5      427.61      432.62     16.75 o 
  -5   3   5     1397.11     1383.13     29.64 o 
  -3   3   5     3061.12     2857.42     42.99 o 
  -1   3   5      808.05      749.88     14.10 o 
   1   3   5       74.71       77.72      4.89 o 
   3   3   5     1029.34      991.45     18.51 o 
   5   3   5       12.39        8.39      2.89 o 
   7   3   5      195.53      177.69      8.27 o 
   9   3   5        9.77       10.84      2.05 o 
  11   3   5      122.80       99.76      5.70 o 
  13   3   5       20.26       26.74      4.01 o 
  15   3   5      215.32      218.45     10.29 o 
  17   3   5      348.62      343.50     12.33 o 
  19   3   5      327.77      386.99     11.79 o 
  21   3   5      115.25      135.03     11.20 o 
  23   3   5       41.12       57.06      6.40 o 
 -26   4   5       44.18       57.82      5.94 o 
 -24   4   5       81.28       90.95      5.34 o 
 -22   4   5     1094.83     1114.08     33.46 o 
 -20   4   5       84.11       82.30      6.37 o 
 -18   4   5      273.00      245.61     15.09 o 
 -16   4   5      996.49      948.42     30.07 o 
 -14   4   5      383.46      401.14     19.45 o 
 -12   4   5       21.18       10.72      1.93 o 
 -10   4   5      197.35      175.39     12.55 o 
  -8   4   5        1.44        3.92      2.84 o 
  -6   4   5       60.24       40.04      4.08 o 
  -4   4   5     1090.70      966.07     15.40 o 
  -2   4   5      106.52      114.14      7.28 o 
   0   4   5     1586.61     1470.66     87.06 o 
   2   4   5      288.24      255.18      8.03 o 
   4   4   5      587.91      522.73     14.27 o 
   6   4   5       16.42       16.05      2.84 o 
   8   4   5      349.87      305.94     16.23 o 
  10   4   5       70.86       58.17      7.65 o 
  12   4   5       77.89       59.62      7.50 o 
  14   4   5      236.16      309.18     15.62 o 
  16   4   5       53.24       52.72      6.32 o 
  18   4   5       97.22      116.53      7.59 o 
 -23   5   5       62.25       78.50      5.17 o 
 -21   5   5       88.08       98.51      5.21 o 
 -19   5   5      410.91      402.34     14.83 o 
 -17   5   5      217.96      224.46      9.32 o 
 -15   5   5      733.84      740.11     17.50 o 
 -13   5   5      168.04      144.96     11.48 o 
 -11   5   5        6.65        3.55      1.78 o 
  -9   5   5      761.92      645.21     16.70 o 
  -7   5   5       14.55       12.65      2.84 o 
  -5   5   5     1656.15     1619.36     26.07 o 
  -3   5   5        5.68        3.20      2.88 o 
  -1   5   5      883.26      890.00     20.83 o 
   1   5   5      269.64      293.92     11.17 o 
   3   5   5      140.00      119.25      5.61 o 
   5   5   5     1481.04     1500.13     19.48 o 
   7   5   5       17.61       17.59      2.94 o 
   9   5   5      996.22     1018.86     18.74 o 
  11   5   5      900.11      929.61     19.12 o 
  13   5   5      250.53      264.55      8.26 o 
  15   5   5      232.35      208.26      7.42 o 
  17   5   5      311.13      373.73      9.85 o 
 -18   6   5      175.19      170.07      7.00 o 
 -16   6   5      166.22      174.70      8.30 o 
 -14   6   5      100.66      109.08      7.21 o 
 -12   6   5       19.83       18.85      3.36 o 
 -10   6   5      111.81      118.74      5.56 o 
  -8   6   5       73.07       46.94      3.72 o 
  -6   6   5     1353.29     1469.62     32.10 o 
  -4   6   5      655.10      691.39     22.60 o 
  -2   6   5       45.06       30.08      5.03 o 
   0   6   5      390.20      410.02     17.10 o 
   2   6   5        9.38       10.99      3.15 o 
   4   6   5       87.95       81.65      6.76 o 
   6   6   5        8.03        8.73      1.49 o 
   8   6   5      180.68      199.06      7.82 o 
  10   6   5       25.39       20.79      2.43 o 
 -32   0   6      270.39      270.39     13.58 o 
 -30   0   6      418.26      349.99     18.32 o 
 -28   0   6      221.29      177.61     14.51 o 
 -26   0   6      537.93      505.19     25.40 o 
 -24   0   6     3023.22     2719.64     59.34 o 
 -22   0   6      363.79      382.26     21.26 o 
 -20   0   6        5.75       14.14      2.78 o 
 -18   0   6       38.18       43.96      5.42 o 
 -16   0   6        6.39       17.19      3.51 o 
 -14   0   6     8387.23     8674.48     54.28 o 
 -12   0   6      307.76      291.77     13.48 o 
 -10   0   6       38.84       21.00      3.79 o 
  -8   0   6     5248.32     4899.89     45.63 o 
  -6   0   6      790.94      843.71     15.93 o 
  -4   0   6    13947.86    14039.79     64.79 o 
  -2   0   6     8864.30     9169.22     51.41 o 
   0   0   6    26038.28    29584.15    105.81 o 
   2   0   6    11158.38    11772.14     69.49 o 
   4   0   6     1352.41     1555.92     30.02 o 
   6   0   6       25.78        6.56      2.29 o 
   8   0   6      115.35      109.67      8.26 o 
  10   0   6        2.54        4.64      2.18 o 
  12   0   6     2407.76     2363.11     26.17 o 
  14   0   6    24070.79    23356.73    133.80 o 
  16   0   6       17.60        9.67      3.72 o 
  18   0   6     4174.39     4371.08     70.68 o 
  20   0   6      738.81      783.98     28.16 o 
  22   0   6       34.49       43.21      6.24 o 
  24   0   6       42.29       45.03      4.84 o 
 -33   1   6       96.22      128.30      6.82 o 
 -31   1   6       64.36       42.33      4.11 o 
 -29   1   6       22.74       18.40      3.49 o 
 -27   1   6        6.80       15.61      4.85 o 
 -25   1   6       22.23       14.51      4.93 o 
 -23   1   6        1.18        1.91      1.31 o 
 -21   1   6      179.18      151.02      6.42 o 
 -19   1   6      174.79      183.35      9.40 o 
 -17   1   6      463.25      508.34     14.62 o 
 -15   1   6     5971.24     6005.22    102.15 o 
 -13   1   6     9758.95     9853.46     57.89 o 
 -11   1   6       33.81       29.41      2.29 o 
  -9   1   6     1539.61     1494.67     14.46 o 
  -7   1   6     2312.93     2336.92     16.38 o 
  -5   1   6     8533.79     8711.96     28.24 o 
  -3   1   6     1750.69     1693.52     13.75 o 
  -1   1   6     2687.55     2663.88     40.65 o 
   1   1   6     1215.31     1254.53     31.33 o 
   3   1   6     4014.04     4189.20     33.44 o 
   5   1   6     3845.75     4191.15     56.32 o 
   7   1   6     2217.19     2161.06     24.47 o 
   9   1   6     2788.21     2760.25     46.46 o 
  11   1   6      436.50      455.42     14.29 o 
  13   1   6      101.44       95.28      5.25 o 
  15   1   6     1255.21     1310.46     39.57 o 
  17   1   6      909.57      901.29     33.19 o 
  19   1   6      424.20      429.19     22.41 o 
  21   1   6       48.42       43.06      7.07 o 
  23   1   6       21.26       10.50      3.41 o 
 -32   2   6        0.28        1.43      1.83 o 
 -30   2   6      401.14      364.51     38.71 o 
 -28   2   6      406.42      440.54     24.45 o 
 -26   2   6        6.95       13.58      2.52 o 
 -24   2   6      132.60      134.72      7.24 o 
 -22   2   6     3049.34     3050.48    125.97 o 
 -20   2   6      189.99      208.60      8.86 o 
 -18   2   6     4481.99     4613.89     36.23 o 
 -16   2   6      130.17      127.99      7.49 o 
 -14   2   6     2313.47     2298.96     29.38 o 
 -12   2   6       43.51       31.96      3.44 o 
 -10   2   6     8469.02     9279.94     65.55 o 
  -8   2   6     1670.20     1844.05     33.25 o 
  -6   2   6     2036.21     1970.43     32.68 o 
  -4   2   6     3274.98     3248.91     41.93 o 
  -2   2   6       79.27       93.12      7.20 o 
   0   2   6     1088.81     1094.80     17.18 o 
   2   2   6      187.62      199.09      7.77 o 
   4   2   6      288.41      291.63     10.05 o 
   6   2   6      378.29      395.84     17.30 o 
   8   2   6      578.40      593.04     22.40 o 
  10   2   6      138.81      153.26      6.76 o 
  12   2   6      229.90      216.48      8.30 o 
  14   2   6      463.78      487.35     15.17 o 
  16   2   6        9.86        8.78      2.71 o 
  18   2   6      240.45      237.98     28.34 o 
  20   2   6       12.00       10.76      4.28 o 
  22   2   6       41.11       51.78      6.95 o 
  24   2   6       38.44       42.19      5.16 o 
 -29   3   6      349.09      278.93     13.12 o 
 -27   3   6        0.09       -1.38      3.21 o 
 -25   3   6     1823.90     1743.03     42.31 o 
 -23   3   6        1.40        0.96      1.74 o 
 -21   3   6     2183.80     2210.08     33.47 o 
 -19   3   6      728.93      708.25     24.70 o 
 -17   3   6      550.07      542.61     12.75 o 
 -15   3   6        0.22        2.36      2.23 o 
 -13   3   6      317.82      305.31     10.29 o 
 -11   3   6      579.14      625.71     21.98 o 
  -9   3   6     1507.84     1617.33     34.53 o 
  -7   3   6      397.70      386.20     16.59 o 
  -5   3   6      373.37      406.49     17.01 o 
  -3   3   6      439.47      481.31     18.63 o 
  -1   3   6      425.14      372.95     10.61 o 
   1   3   6     1404.03     1540.67     23.03 o 
   3   3   6     1163.02     1105.58     20.64 o 
   5   3   6       33.04       25.60      3.29 o 
   7   3   6      262.81      244.41      8.40 o 
   9   3   6      435.09      437.94     11.73 o 
  11   3   6      189.97      146.92      8.55 o 
  13   3   6       78.34       77.38      6.49 o 
  15   3   6        5.08       11.03      3.03 o 
  17   3   6     1486.20     1636.75     25.79 o 
  19   3   6        4.47       15.93      4.85 o 
  21   3   6      184.89      201.27     12.60 o 
 -26   4   6        9.12        6.75      1.36 o 
 -24   4   6      282.43      296.10     18.31 o 
 -22   4   6      697.72      701.33     16.95 o 
 -20   4   6      207.25      191.87      9.60 o 
 -18   4   6      255.13      249.87     15.32 o 
 -16   4   6      118.37      118.66     10.89 o 
 -14   4   6      273.13      264.38     16.19 o 
 -12   4   6       83.53       80.81      8.88 o 
 -10   4   6      182.55      136.75      7.80 o 
  -8   4   6      601.57      698.57     17.13 o 
  -6   4   6     1822.15     1778.37     21.91 o 
  -4   4   6     1900.77     1746.06     28.38 o 
  -2   4   6     1364.44     1237.46     53.55 o 
   0   4   6     4319.28     4139.28     45.45 o 
   2   4   6      671.48      642.00     21.38 o 
   4   4   6      150.12      150.23      7.83 o 
   6   4   6      150.69      160.80      8.02 o 
   8   4   6      288.43      305.27     16.18 o 
  10   4   6     3599.62     3613.90     55.95 o 
  12   4   6      266.92      261.80     14.64 o 
  14   4   6      459.20      552.78     19.70 o 
  16   4   6       69.17       70.89      6.60 o 
  18   4   6       29.87       15.44      2.77 o 
 -23   5   6        6.77       12.63      1.73 o 
 -21   5   6      191.28      198.72      8.11 o 
 -19   5   6      530.57      583.34     13.95 o 
 -17   5   6      192.05      155.36      7.87 o 
 -15   5   6        2.90       -1.61      5.13 o 
 -13   5   6      217.97      175.77     11.08 o 
 -11   5   6       25.52       21.89      3.27 o 
  -9   5   6      295.93      247.25     10.43 o 
  -7   5   6       36.37       24.41      3.58 o 
  -5   5   6        3.59        3.83      1.61 o 
  -3   5   6       27.26       20.86      5.08 o 
  -1   5   6      427.30      397.09     13.29 o 
   1   5   6      428.70      451.51     13.96 o 
   3   5   6      653.77      655.48     12.88 o 
   5   5   6        0.64        1.83      1.26 o 
   7   5   6       47.99       42.47      3.93 o 
   9   5   6      299.24      316.95     10.16 o 
  11   5   6     2211.38     2252.05     39.75 o 
  13   5   6      301.24      305.65      8.79 o 
  15   5   6       64.32       79.82      5.21 o 
 -18   6   6       58.30       88.50      5.01 o 
 -16   6   6       77.31      103.49      6.35 o 
 -14   6   6        3.31       -0.86      1.48 o 
 -12   6   6       44.12       46.96      3.28 o 
 -10   6   6      114.50       98.47      5.08 o 
  -8   6   6       19.58       36.18      3.74 o 
  -6   6   6      611.98      629.10     20.72 o 
  -4   6   6      907.39      857.91     24.77 o 
  -2   6   6      389.60      394.13     16.64 o 
   0   6   6       35.32       30.32      4.79 o 
   2   6   6        0.10        2.70      1.73 o 
   4   6   6      338.13      338.08     12.40 o 
   6   6   6        0.10        1.68      1.16 o 
 -33   1   7      740.03      743.41     22.44 o 
 -31   1   7       27.03       21.10      3.17 o 
 -29   1   7        0.05        0.78      2.08 o 
 -27   1   7     1250.37     1121.43     25.71 o 
 -25   1   7      188.29      153.84      8.55 o 
 -23   1   7      865.72      793.73     21.93 o 
 -21   1   7     2170.62     2203.83     21.34 o 
 -19   1   7     2829.74     3042.11     30.33 o 
 -17   1   7      480.11      500.47     14.56 o 
 -15   1   7     4232.58     4271.73     40.09 o 
 -13   1   7      142.81      137.89      5.22 o 
 -11   1   7       70.09       62.63      3.67 o 
  -9   1   7     2231.00     2330.78     18.50 o 
  -7   1   7       43.92       52.92      2.52 o 
  -5   1   7    12908.90    12993.75     48.01 o 
  -3   1   7      261.83      288.52      5.93 o 
  -1   1   7     7618.96     7711.69     42.68 o 
   1   1   7     4399.06     4561.35     32.62 o 
   3   1   7      547.92      635.01     13.79 o 
   5   1   7     1000.25     1222.16     18.63 o 
   7   1   7     3391.25     3545.16     85.52 o 
   9   1   7       18.71       18.22      3.11 o 
  11   1   7      167.56      162.15      6.81 o 
  13   1   7     3024.53     3026.75     30.09 o 
  15   1   7     4234.11     4180.18     73.14 o 
  17   1   7     1066.70     1168.62     37.51 o 
  19   1   7        3.75        5.04      3.79 o 
  21   1   7       21.15       19.90      4.73 o 
  23   1   7        9.21        7.10      2.82 o 
 -30   2   7       66.60       60.43      3.53 o 
 -28   2   7       24.73       35.29      3.64 o 
 -26   2   7      276.92      261.42     12.46 o 
 -24   2   7     1355.19     1372.91     78.30 o 
 -22   2   7     7473.52     6633.36     99.95 o 
 -20   2   7     4882.22     4859.99     51.60 o 
 -18   2   7     2176.73     2144.20     24.75 o 
 -16   2   7      137.31      146.72      8.01 o 
 -14   2   7      124.16      135.52      7.24 o 
 -12   2   7       47.92       60.18      6.92 o 
 -10   2   7        0.18        1.15      2.22 o 
  -8   2   7     7862.14     8439.40     75.04 o 
  -6   2   7     2150.82     2118.28     35.93 o 
  -4   2   7     1369.75     1512.20     30.41 o 
  -2   2   7      410.49      367.27     15.19 o 
   0   2   7       10.16       21.15      2.73 o 
   2   2   7      173.03      144.94      7.08 o 
   4   2   7      871.25     1010.57     19.83 o 
   6   2   7      128.21      175.71     12.11 o 
   8   2   7       91.00       97.19      5.40 o 
  10   2   7      166.17      182.75      7.67 o 
  12   2   7      655.95      692.18     25.74 o 
  14   2   7        0.59       -0.32      2.07 o 
  16   2   7      158.44      163.27      8.61 o 
  18   2   7      114.13      122.37     12.02 o 
  20   2   7      724.28      768.79     26.75 o 
  22   2   7       53.86       61.05      6.71 o 
 -29   3   7        9.24        8.65      2.60 o 
 -27   3   7      206.12      215.82     13.27 o 
 -25   3   7     1282.61     1150.30     58.50 o 
 -23   3   7       15.97       22.87      5.81 o 
 -21   3   7        0.00        3.10      2.35 o 
 -19   3   7      446.24      420.33     19.27 o 
 -17   3   7     5813.18     5946.81    100.26 o 
 -15   3   7       46.82       29.78      3.88 o 
 -13   3   7      897.24      927.27     19.90 o 
 -11   3   7      321.58      325.71     16.40 o 
  -9   3   7       35.85       44.14      6.04 o 
  -7   3   7      153.46      133.59     10.20 o 
  -5   3   7     1988.29     2037.12     39.79 o 
  -3   3   7      439.45      477.06     12.34 o 
  -1   3   7      227.54      174.69      7.87 o 
   1   3   7       50.08       57.31      4.80 o 
   3   3   7     1698.01     1637.97     20.78 o 
   5   3   7      971.40      943.43     16.49 o 
   7   3   7      441.79      424.01     11.51 o 
   9   3   7        5.62       13.33      3.10 o 
  11   3   7      859.40      774.90     32.72 o 
  13   3   7      133.90      136.24      8.37 o 
  15   3   7        2.83        5.04      2.20 o 
  17   3   7       11.06        9.19      2.51 o 
  19   3   7       82.17       80.13      8.55 o 
 -26   4   7       61.43       55.99      3.74 o 
 -24   4   7       23.40       19.79      2.76 o 
 -22   4   7       95.91       91.56      6.31 o 
 -20   4   7        6.92       12.74      3.90 o 
 -18   4   7        9.45        5.82      3.49 o 
 -16   4   7        6.71        5.22      3.21 o 
 -14   4   7       47.22       50.60      7.43 o 
 -12   4   7      665.11      649.58     25.46 o 
 -10   4   7      679.31      768.08     44.34 o 
  -8   4   7      302.93      273.68     11.03 o 
  -6   4   7      230.80      238.94      9.00 o 
  -4   4   7       51.59       53.64      4.00 o 
  -2   4   7      291.14      264.31     10.82 o 
   0   4   7       27.05       19.91      2.60 o 
   2   4   7      164.98      159.23      8.06 o 
   4   4   7      990.28      986.08     27.72 o 
   6   4   7      706.09      617.47     17.59 o 
   8   4   7       80.34       85.09      8.79 o 
  10   4   7     2831.05     2869.46     48.52 o 
  12   4   7      813.52      779.40     24.02 o 
  14   4   7      119.32       91.44      8.80 o 
  16   4   7       25.87       40.11      4.50 o 
  18   4   7      227.38      287.20      9.43 o 
 -23   5   7       44.38       45.60      4.86 o 
 -21   5   7      770.09      829.65     17.66 o 
 -19   5   7       51.66       70.84      5.01 o 
 -17   5   7        2.32        2.51      2.32 o 
 -15   5   7       83.37       58.06      7.15 o 
 -13   5   7       10.70       15.56      5.77 o 
 -11   5   7      101.41       98.38     11.31 o 
  -9   5   7        3.72       12.73      2.80 o 
  -7   5   7      108.85       88.31      6.38 o 
  -5   5   7       26.31       18.18      3.04 o 
  -3   5   7      280.22      247.15     15.80 o 
  -1   5   7      334.09      348.96     12.50 o 
   1   5   7       84.88       86.73      4.73 o 
   3   5   7      781.02      771.18     13.73 o 
   5   5   7      165.84      176.74      6.40 o 
   7   5   7      300.26      317.10     10.20 o 
   9   5   7      146.75      131.49      6.31 o 
  11   5   7       78.31       90.17      4.78 o 
  13   5   7       37.86       34.37      2.62 o 
 -16   6   7       17.01        9.93      2.19 o 
 -14   6   7       18.22       10.51      2.49 o 
 -12   6   7        1.73       -0.12      1.09 o 
 -10   6   7     1662.83     1623.50     25.98 o 
  -8   6   7        3.64        2.83      2.01 o 
  -6   6   7      453.63      456.66     17.18 o 
  -4   6   7      210.93      224.67     12.28 o 
  -2   6   7        7.79       13.21      3.23 o 
   0   6   7       10.24        9.55      2.83 o 
   2   6   7       55.25       52.06      5.20 o 
   4   6   7      194.77      174.52      7.72 o 
 -34   0   8       43.76       40.27      4.02 o 
 -32   0   8       18.21       26.26      4.79 o 
 -30   0   8      250.40      217.46     14.58 o 
 -28   0   8       41.03       28.89      6.36 o 
 -26   0   8      644.96      492.60     25.13 o 
 -24   0   8      230.69      262.59     18.34 o 
 -22   0   8      141.02      141.60      7.42 o 
 -20   0   8      833.14      828.97     50.03 o 
 -18   0   8     1879.43     2013.51     45.86 o 
 -16   0   8     1792.14     1858.45     26.33 o 
 -14   0   8      687.18      691.26     22.78 o 
 -12   0   8      133.92      106.72      8.31 o 
 -10   0   8      656.35      597.80     17.08 o 
  -8   0   8     4442.04     4387.30     43.76 o 
  -6   0   8      132.28      124.05      6.79 o 
  -4   0   8     1763.39     2066.93     27.46 o 
  -2   0   8        4.32       24.94      3.14 o 
   0   0   8     4980.89     5295.17     48.01 o 
   2   0   8     2270.72     2279.42     29.71 o 
   4   0   8     1642.39     1492.79     18.41 o 
   6   0   8      117.52       91.50      8.11 o 
   8   0   8      756.34      687.26     22.79 o 
  10   0   8      218.21      223.23     10.12 o 
  12   0   8      363.58      406.12     21.67 o 
  14   0   8      884.64      900.86     32.49 o 
  16   0   8      447.30      502.13     24.06 o 
  18   0   8     1242.10     1322.92     36.70 o 
  20   0   8      564.77      578.99     21.39 o 
 -33   1   8      201.37      213.24      9.32 o 
 -31   1   8      303.74      280.93     10.32 o 
 -29   1   8      305.83      294.95     12.16 o 
 -27   1   8      381.43      401.86     15.34 o 
 -25   1   8        4.08        9.31      2.93 o 
 -23   1   8      475.09      483.83     14.03 o 
 -21   1   8      325.96      315.78      9.17 o 
 -19   1   8       13.72       10.84      1.78 o 
 -17   1   8      712.82      694.13     17.97 o 
 -15   1   8      808.46      814.27     13.71 o 
 -13   1   8      149.02      141.74      5.40 o 
 -11   1   8        0.06        1.44      0.96 o 
  -9   1   8       46.11       36.23      2.41 o 
  -7   1   8     3494.08     3610.84     21.27 o 
  -5   1   8      283.65      283.55      8.46 o 
  -3   1   8    14575.89    14937.13    154.75 o 
  -1   1   8      447.93      450.43     10.71 o 
   1   1   8     1023.16      958.90     15.71 o 
   3   1   8     1354.71     1375.14     21.76 o 
   5   1   8       74.36       82.99      6.07 o 
   7   1   8      130.12      111.31      7.13 o 
   9   1   8        3.43       -0.90      2.44 o 
  11   1   8      729.20      724.51     14.92 o 
  13   1   8      223.59      229.61     17.28 o 
  15   1   8      240.47      243.89     17.76 o 
  17   1   8      216.98      217.58     16.10 o 
  19   1   8      107.80      120.29     11.15 o 
  21   1   8      104.39       94.77      8.63 o 
 -32   2   8      666.58      593.72     16.68 o 
 -30   2   8      163.75      162.19      7.38 o 
 -28   2   8      635.32      528.46     16.13 o 
 -26   2   8        0.20        1.09      1.68 o 
 -24   2   8        1.04        1.19      3.64 o 
 -22   2   8       42.94       44.49      8.55 o 
 -20   2   8     2695.28     2698.63     27.93 o 
 -18   2   8      329.94      347.35      9.64 o 
 -16   2   8        2.93        2.37      3.09 o 
 -14   2   8     1385.62     1476.67     35.56 o 
 -12   2   8      986.01      993.02     28.09 o 
 -10   2   8       23.44       19.75      4.29 o 
  -8   2   8      128.43      147.27     10.11 o 
  -6   2   8     1453.43     1565.25     32.45 o 
  -4   2   8     1375.44     1406.92     30.86 o 
  -2   2   8     2240.28     2142.73     38.89 o 
   0   2   8      401.37      423.47     12.24 o 
   2   2   8       71.91       91.26      6.08 o 
   4   2   8        1.23        0.51      1.95 o 
   6   2   8       65.21       75.22      4.82 o 
   8   2   8       11.05       13.74      2.53 o 
  10   2   8     1188.02     1160.71     24.15 o 
  12   2   8        9.77        8.96      3.63 o 
  14   2   8      886.73      940.93     21.15 o 
  16   2   8      103.15       92.57     10.98 o 
  18   2   8      189.65      217.50     15.13 o 
  20   2   8       12.29        9.08      3.65 o 
 -29   3   8      167.74      166.25      9.62 o 
 -27   3   8       61.25       44.56      4.48 o 
 -25   3   8       66.38       50.48      3.95 o 
 -23   3   8      704.54      660.66     45.17 o 
 -21   3   8     6027.15     5849.12    225.28 o 
 -19   3   8      450.79      515.56     21.83 o 
 -17   3   8     1928.36     2044.12     37.03 o 
 -15   3   8      343.63      360.65     13.00 o 
 -13   3   8      155.87      175.76      8.87 o 
 -11   3   8        2.05        8.45      2.29 o 
  -9   3   8     1758.57     1668.01     36.80 o 
  -7   3   8     1634.39     1712.85     38.21 o 
  -5   3   8        7.57       19.04      4.42 o 
  -3   3   8     2296.10     2297.91     29.08 o 
  -1   3   8     1602.96     1509.69     24.41 o 
   1   3   8      257.01      232.81      7.85 o 
   3   3   8     1238.14     1177.88     18.64 o 
   5   3   8      301.52      291.21      9.62 o 
   7   3   8       48.23       38.93      4.75 o 
   9   3   8      113.79       89.82      7.00 o 
  11   3   8      746.27      689.96     18.80 o 
  13   3   8      125.04      126.01      7.89 o 
  15   3   8       61.80       59.74      5.18 o 
  17   3   8      192.98      212.67     14.28 o 
  19   3   8      117.46      135.00      9.84 o 
 -28   4   8       67.13       66.23      4.99 o 
 -26   4   8       29.15       43.90      3.13 o 
 -24   4   8       18.13       13.00      2.69 o 
 -22   4   8      326.51      357.13     16.06 o 
 -20   4   8       64.48       69.62      8.00 o 
 -18   4   8      447.61      437.13     20.32 o 
 -16   4   8      730.35      701.38     26.63 o 
 -14   4   8      390.24      309.37     17.87 o 
 -12   4   8       12.81       10.75      4.01 o 
 -10   4   8     1187.39     1219.39     71.09 o 
  -8   4   8     2682.72     2559.85     35.07 o 
  -6   4   8      162.72      172.04      7.30 o 
  -4   4   8       68.01       77.14      5.44 o 
  -2   4   8     2737.27     2677.62     35.61 o 
   0   4   8     2157.96     2066.97     28.63 o 
   2   4   8      375.15      395.00     12.77 o 
   4   4   8      337.80      375.91     17.22 o 
   6   4   8     1678.81     1712.57     37.12 o 
   8   4   8      136.58      106.48      9.49 o 
  10   4   8       44.60       44.53      6.24 o 
  12   4   8     1987.90     1954.84     32.75 o 
  14   4   8      118.68      149.93      8.87 o 
  16   4   8       31.57       39.89      4.05 o 
 -23   5   8        8.42        7.48      1.42 o 
 -21   5   8      246.78      248.97      8.03 o 
 -19   5   8        7.43        6.85      1.87 o 
 -17   5   8        0.16       -0.21      1.64 o 
 -15   5   8       47.02       47.81      4.18 o 
 -13   5   8      358.92      318.24     11.16 o 
 -11   5   8        4.49        7.82      2.39 o 
  -9   5   8        7.12        8.98      2.53 o 
  -7   5   8      935.42      909.64     19.94 o 
  -5   5   8       15.02       14.45      2.83 o 
  -3   5   8      179.17      188.86      9.85 o 
  -1   5   8     1249.74     1256.88     23.57 o 
   1   5   8       51.76       55.91      3.77 o 
   3   5   8      176.21      180.40      7.05 o 
   5   5   8      688.16      679.21     13.19 o 
   7   5   8      101.42       68.16      4.64 o 
   9   5   8       67.55       70.76      4.37 o 
  11   5   8      890.14      843.55     18.22 o 
 -16   6   8      195.10      169.34      7.36 o 
 -14   6   8        1.49       -0.03      1.16 o 
 -12   6   8      530.11      539.47     15.67 o 
 -10   6   8      971.67      969.20     29.75 o 
  -8   6   8      718.62      705.08     19.87 o 
  -6   6   8      134.58      114.92      8.40 o 
  -4   6   8      114.29      131.22      8.96 o 
  -2   6   8        3.56        3.39      2.06 o 
   0   6   8      304.70      314.31     12.37 o 
   2   6   8       13.50       12.26      2.37 o 
 -33   1   9      615.70      598.87     11.63 o 
 -31   1   9      200.46      240.84      9.48 o 
 -29   1   9       53.80       52.36      5.27 o 
 -27   1   9      443.18      450.18     16.08 o 
 -25   1   9     1508.27     1442.12     29.73 o 
 -23   1   9     2640.46     2722.98     32.07 o 
 -21   1   9      123.58      110.02      4.83 o 
 -19   1   9       33.84       40.54      2.81 o 
 -17   1   9      861.37      887.39     19.92 o 
 -15   1   9      206.47      268.59      8.63 o 
 -13   1   9        1.40        1.74      1.40 o 
 -11   1   9      372.80      393.95     10.15 o 
  -9   1   9      194.01      204.39      7.82 o 
  -7   1   9     2760.55     2770.90     28.48 o 
  -5   1   9     3059.92     3134.97     53.72 o 
  -3   1   9      783.88      776.09     14.94 o 
  -1   1   9       13.55       16.71      2.39 o 
   1   1   9       65.43       58.67      4.25 o 
   3   1   9     1138.31     1272.53     33.33 o 
   5   1   9       49.53       64.80      3.58 o 
   7   1   9     2198.92     2166.91     25.33 o 
   9   1   9     4311.10     4302.14     48.81 o 
  11   1   9       87.75       79.03     10.57 o 
  13   1   9       67.98       79.60     10.81 o 
  15   1   9      119.94      120.11     12.51 o 
  17   1   9      370.92      380.30     20.53 o 
  19   1   9       49.49       51.02      6.96 o 
 -32   2   9      418.50      437.25     14.52 o 
 -30   2   9     1043.91      935.71     17.50 o 
 -28   2   9       21.28       17.13      3.21 o 
 -26   2   9      661.90      632.48     29.69 o 
 -24   2   9      120.97      132.47     14.33 o 
 -22   2   9       99.93      111.95      9.84 o 
 -20   2   9     1688.51     1672.43     22.08 o 
 -18   2   9        5.16        5.98      1.39 o 
 -16   2   9      170.51      174.93      8.70 o 
 -14   2   9       85.72       67.51      8.01 o 
 -12   2   9        1.81       -0.54      2.47 o 
 -10   2   9      460.34      443.75     18.50 o 
  -8   2   9     3366.09     3248.27     49.87 o 
  -6   2   9       19.93       19.13      3.90 o 
  -4   2   9      519.08      438.13     18.35 o 
  -2   2   9     2860.61     2723.04     50.73 o 
   0   2   9       10.76        9.05      2.17 o 
   2   2   9      216.07      191.79      7.15 o 
   4   2   9      772.39      841.48     26.56 o 
   6   2   9     1602.23     1614.28     23.03 o 
   8   2   9        5.98        4.51      2.75 o 
  10   2   9        8.64        7.50      8.15 o 
  12   2   9      178.93      150.08     14.70 o 
  14   2   9       64.76       66.26      9.82 o 
  16   2   9      410.95      446.59     22.52 o 
  18   2   9      326.01      303.96     16.48 o 
  20   2   9        0.15        0.21      1.69 o 
 -29   3   9       14.96       16.44      2.39 o 
 -27   3   9       10.98       10.68      2.68 o 
 -25   3   9      340.84      362.00     26.32 o 
 -23   3   9      300.16      270.38     13.22 o 
 -21   3   9       27.07       28.84      5.32 o 
 -19   3   9       25.54       27.42      5.33 o 
 -17   3   9      139.98      125.42      7.96 o 
 -15   3   9       68.49       77.10      6.30 o 
 -13   3   9        9.98       25.39      3.69 o 
 -11   3   9      179.54      183.07      9.21 o 
  -9   3   9      873.55      849.03     19.42 o 
  -7   3   9      101.28       93.12      6.42 o 
  -5   3   9     1563.72     1520.94     25.67 o 
  -3   3   9     7093.73     6821.21     81.43 o 
  -1   3   9      474.53      420.18      8.52 o 
   1   3   9      645.86      598.65     11.86 o 
   3   3   9      696.81      722.06     15.30 o 
   5   3   9      103.00       91.32      7.12 o 
   7   3   9      483.15      466.90     15.75 o 
   9   3   9      191.90      174.34      9.79 o 
  11   3   9       11.78        5.03      2.60 o 
  13   3   9      348.19      331.84     20.06 o 
  15   3   9        0.04       18.47      5.14 o 
  17   3   9       28.95       30.55      5.28 o 
 -28   4   9       64.40       61.06      4.71 o 
 -26   4   9      289.40      272.80      7.41 o 
 -24   4   9      123.85      130.18      6.51 o 
 -22   4   9      512.32      542.19     19.72 o 
 -20   4   9       23.42       26.23      5.19 o 
 -18   4   9        6.34       15.45      4.75 o 
 -16   4   9        6.79        3.52      3.49 o 
 -14   4   9      205.83      187.22     14.00 o 
 -12   4   9      978.47      882.08     29.89 o 
 -10   4   9       97.44      104.41     10.27 o 
  -8   4   9       34.74       45.23      6.86 o 
  -6   4   9        7.25       10.55      2.87 o 
  -4   4   9      279.77      299.13     11.66 o 
  -2   4   9     1029.03     1010.38     19.82 o 
   0   4   9     2887.12     2855.31     34.43 o 
   2   4   9     1188.67     1158.90     22.09 o 
   4   4   9      170.21      152.91      6.46 o 
   6   4   9     1683.34     1628.67     26.10 o 
   8   4   9       72.57       72.84      7.66 o 
  10   4   9      128.20      132.41      7.22 o 
  12   4   9        0.42        5.21      4.81 o 
  14   4   9        1.39        4.88      1.99 o 
 -23   5   9       23.39       20.31      2.00 o 
 -21   5   9       47.10       47.31      3.52 o 
 -19   5   9       41.08       41.08      3.75 o 
 -17   5   9      687.39      702.20     22.36 o 
 -15   5   9      119.94       87.81      5.52 o 
 -13   5   9        1.52        1.02      1.70 o 
 -11   5   9      458.85      432.43     13.47 o 
  -9   5   9        1.16        2.50      1.84 o 
  -7   5   9      102.48       87.65      6.23 o 
  -5   5   9      126.85      133.00      7.34 o 
  -3   5   9      118.12      106.40      9.96 o 
  -1   5   9       14.68       18.40      3.15 o 
   1   5   9      111.12      113.65      5.06 o 
   3   5   9       82.11       86.08      4.28 o 
   5   5   9        3.95        2.59      1.43 o 
   7   5   9      152.52      192.28     10.39 o 
   9   5   9       38.37       28.85      3.74 o 
 -14   6   9      479.71      512.66     12.62 o 
 -12   6   9      113.00      131.67      4.71 o 
 -10   6   9       17.19       24.40      2.23 o 
  -8   6   9      687.24      778.73     19.75 o 
  -6   6   9      885.03      985.78     22.84 o 
  -4   6   9        4.96        4.27      2.09 o 
  -2   6   9      112.96      119.93      7.46 o 
   0   6   9      521.32      544.18     14.22 o 
 -34   0  10      247.29      234.94      9.45 o 
 -32   0  10       81.75       67.48      6.85 o 
 -30   0  10      940.39      820.83     27.56 o 
 -28   0  10        0.03        2.09      2.77 o 
 -26   0  10       38.23       43.53      8.00 o 
 -24   0  10     3155.06     3267.04     43.51 o 
 -22   0  10     1718.83     1791.59     38.85 o 
 -20   0  10       46.59       46.40      4.91 o 
 -18   0  10     1728.44     1862.39     21.53 o 
 -16   0  10      636.13      660.22     15.09 o 
 -14   0  10     3638.30     3817.56     65.08 o 
 -12   0  10       25.94       16.76      3.37 o 
 -10   0  10       14.01       30.51      4.22 o 
  -8   0  10      247.47      233.11     10.77 o 
  -6   0  10     3966.16     4086.42     44.80 o 
  -4   0  10       95.05       91.37      6.62 o 
  -2   0  10     1454.18     1514.13     27.36 o 
   0   0  10      108.54      108.29      7.71 o 
   2   0  10     7284.19     7338.36     48.02 o 
   4   0  10        2.98        1.37      4.34 o 
   6   0  10     3150.51     2922.96     38.27 o 
   8   0  10     1333.81     1262.04     29.02 o 
  10   0  10       56.15       58.64      9.24 o 
  12   0  10     2676.95     2851.83     60.90 o 
  14   0  10     5717.15     6149.02     87.15 o 
  16   0  10      678.91      726.73     26.98 o 
  18   0  10       33.45       39.73      5.35 o 
 -33   1  10       40.26       35.48      2.86 o 
 -31   1  10      143.98      168.73      7.77 o 
 -29   1  10      252.70      261.42     11.11 o 
 -27   1  10       58.42       50.76      9.75 o 
 -25   1  10       89.89       99.77      7.92 o 
 -23   1  10       62.62       64.78      9.05 o 
 -21   1  10     1511.82     1627.23     24.76 o 
 -19   1  10      408.59      400.15     11.02 o 
 -17   1  10     1867.07     1947.71     25.38 o 
 -15   1  10     1437.54     1408.57     47.51 o 
 -13   1  10     1163.90     1253.03     21.23 o 
 -11   1  10        4.08       12.64      7.92 o 
  -9   1  10      758.93      746.20     15.70 o 
  -7   1  10     6192.43     6279.87     73.21 o 
  -5   1  10     4101.49     4211.60     91.47 o 
  -3   1  10        7.24        5.00      2.57 o 
  -1   1  10      164.40      186.27      7.74 o 
   1   1  10      232.14      195.45      8.84 o 
   3   1  10      543.24      562.19     12.69 o 
   5   1  10      966.16      847.28     21.33 o 
   7   1  10      196.54      207.61     10.84 o 
   9   1  10     2383.98     2360.37     57.61 o 
  11   1  10     1939.07     1964.84     52.64 o 
  13   1  10        0.24       -0.32      4.45 o 
  15   1  10      224.98      226.07     16.62 o 
  17   1  10       26.23       23.07      5.50 o 
  19   1  10      346.76      383.20     15.34 o 
 -32   2  10      774.48      744.34     18.81 o 
 -30   2  10      197.39      224.66      8.45 o 
 -28   2  10       89.54       87.50      6.55 o 
 -26   2  10      568.37      554.81     27.49 o 
 -24   2  10      206.24      178.96     16.52 o 
 -22   2  10     1016.23     1080.97     30.61 o 
 -20   2  10     1867.63     1896.75     27.81 o 
 -18   2  10     2428.52     2364.60     22.62 o 
 -16   2  10      518.58      532.27     13.32 o 
 -14   2  10      567.79      576.97     23.11 o 
 -12   2  10      180.06      156.24     11.73 o 
 -10   2  10     2369.47     2381.80     44.64 o 
  -8   2  10     1465.22     1536.39     35.58 o 
  -6   2  10     3258.03     3171.03     51.37 o 
  -4   2  10     1759.06     1726.87     38.03 o 
  -2   2  10      664.10      612.28     16.04 o 
   0   2  10      974.12      960.57     14.62 o 
   2   2  10       70.99       55.80      3.77 o 
   4   2  10     1804.95     1850.39     24.98 o 
   6   2  10      251.49      252.32     11.66 o 
   8   2  10     1552.67     1594.19     29.47 o 
  10   2  10      657.79      647.30     31.16 o 
  12   2  10      133.31      155.51     14.97 o 
  14   2  10       31.90       19.88      5.84 o 
  16   2  10       23.88       27.51      6.01 o 
  18   2  10        0.01        0.98      2.46 o 
 -29   3  10        0.32        3.76      1.36 o 
 -27   3  10     2746.96     2596.77     39.69 o 
 -25   3  10        0.03        2.02      2.44 o 
 -23   3  10       26.38       23.61      3.52 o 
 -21   3  10       37.91       38.68      6.12 o 
 -19   3  10     1226.31     1248.82     34.64 o 
 -17   3  10       28.59       32.81      6.01 o 
 -15   3  10      614.77      595.86     17.38 o 
 -13   3  10     1294.28     1307.19     25.58 o 
 -11   3  10        0.06        2.04      1.89 o 
  -9   3  10       64.65       45.63      4.86 o 
  -7   3  10      387.43      357.27     13.00 o 
  -5   3  10      432.56      391.42     11.38 o 
  -3   3  10       22.56       22.56      2.21 o 
  -1   3  10     3969.94     3861.29     30.08 o 
   1   3  10      199.54      199.42      7.16 o 
   3   3  10        7.30        9.50      2.94 o 
   5   3  10      278.63      262.13     11.96 o 
   7   3  10      501.62      487.17     16.18 o 
   9   3  10      528.13      499.71     16.04 o 
  11   3  10      225.06      226.46     17.01 o 
  13   3  10       31.92       33.32      6.72 o 
  15   3  10      345.16      351.57     17.01 o 
 -28   4  10      392.04      379.80     11.17 o 
 -26   4  10      277.36      305.08      7.68 o 
 -24   4  10       59.73       51.50      4.11 o 
 -22   4  10      107.27      100.10      8.51 o 
 -20   4  10     1055.56     1038.94     29.27 o 
 -18   4  10     1040.55      934.78     29.86 o 
 -16   4  10      146.50      108.56     10.75 o 
 -14   4  10     1667.44     1538.72     39.80 o 
 -12   4  10        0.96        1.42      2.95 o 
 -10   4  10      168.77      136.20     11.83 o 
  -8   4  10      527.29      563.55     23.36 o 
  -6   4  10      683.94      690.51     25.45 o 
  -4   4  10     1890.16     1915.68     29.99 o 
  -2   4  10     2576.27     2600.54     26.36 o 
   0   4  10     2655.09     2622.07     33.08 o 
   2   4  10        4.91       12.04      2.86 o 
   4   4  10       29.99       21.18      2.58 o 
   6   4  10       13.78        8.65      2.59 o 
   8   4  10       19.59       14.48      2.31 o 
  10   4  10     1056.85     1031.08     18.42 o 
  12   4  10      384.72      413.73     13.74 o 
 -23   5  10       84.67       97.66      5.41 o 
 -21   5  10       11.66       14.04      2.01 o 
 -19   5  10      366.02      368.56     13.42 o 
 -17   5  10       45.38       46.47      5.85 o 
 -15   5  10       79.96       64.45      4.66 o 
 -13   5  10       77.40       43.39      4.22 o 
 -11   5  10      146.34      121.80      7.02 o 
  -9   5  10       18.24        9.42      2.39 o 
  -7   5  10       29.50       36.85      4.01 o 
  -5   5  10       34.81       35.40      5.99 o 
  -3   5  10      983.52      940.60     28.02 o 
  -1   5  10       19.18       15.56      2.87 o 
   1   5  10      221.34      189.64      8.05 o 
   3   5  10       16.52       18.28      2.43 o 
   5   5  10      219.66      210.06     10.97 o 
   7   5  10       12.38       16.95      3.17 o 
   9   5  10      430.10      479.47     12.16 o 
 -12   6  10      221.46      260.61      8.75 o 
 -10   6  10       43.86       30.81      3.64 o 
  -8   6  10       65.11       70.58      5.59 o 
  -6   6  10       70.07       99.47      6.64 o 
  -4   6  10       58.56       50.90      4.72 o 
  -2   6  10      198.06      201.97      8.33 o 
 -33   1  11        9.09        8.37      2.45 o 
 -31   1  11       24.32       22.24      2.98 o 
 -29   1  11      295.06      307.93     11.75 o 
 -27   1  11      619.74      641.11     18.52 o 
 -25   1  11      264.66      257.47      9.80 o 
 -23   1  11      506.94      548.59     13.73 o 
 -21   1  11      338.50      325.16      9.02 o 
 -19   1  11       16.46       10.50      2.25 o 
 -17   1  11     1241.12     1207.49     15.77 o 
 -15   1  11        3.43        3.61      1.33 o 
 -13   1  11      245.04      265.32     10.14 o 
 -11   1  11     2577.80     2647.17     31.58 o 
  -9   1  11      523.00      529.10     13.90 o 
  -7   1  11      401.37      415.47     12.23 o 
  -5   1  11     4955.26     4991.70     80.02 o 
  -3   1  11      366.18      328.83     10.81 o 
  -1   1  11     1292.76     1196.71     18.53 o 
   1   1  11     1100.44     1160.84     25.18 o 
   3   1  11      279.16      224.83      8.49 o 
   5   1  11     2086.14     2061.35     34.78 o 
   7   1  11      689.53      716.34     32.83 o 
   9   1  11      333.85      304.75     21.58 o 
  11   1  11      214.77      233.34     18.43 o 
  13   1  11      145.65      158.23     14.47 o 
  15   1  11      966.35      960.89     31.42 o 
  17   1  11       62.60       76.35      7.50 o 
 -32   2  11      219.87      221.76      9.97 o 
 -30   2  11      179.96      184.68      7.39 o 
 -28   2  11       28.78       31.74      4.03 o 
 -26   2  11       58.64       61.51      9.47 o 
 -24   2  11     2033.05     2168.89     42.93 o 
 -22   2  11      192.97      207.31      9.16 o 
 -20   2  11     2566.44     2536.29     27.09 o 
 -18   2  11        4.66        5.33      1.40 o 
 -16   2  11      456.65      448.70     14.31 o 
 -14   2  11      445.82      489.01     14.57 o 
 -12   2  11       12.03       12.01      2.82 o 
 -10   2  11       75.07      110.40     11.21 o 
  -8   2  11       74.63       72.34      4.95 o 
  -6   2  11      430.34      436.59     15.95 o 
  -4   2  11      289.47      324.34     10.11 o 
  -2   2  11     1724.18     1613.15     21.14 o 
   0   2  11      123.14      117.51      6.67 o 
   2   2  11     1454.42     1371.51     28.85 o 
   4   2  11      487.91      473.58     27.18 o 
   6   2  11       30.88       32.61      8.71 o 
   8   2  11        1.90        2.25      4.86 o 
  10   2  11      269.27      265.49     19.97 o 
  12   2  11       63.88       68.10     10.05 o 
  14   2  11       19.00       18.56      5.08 o 
  16   2  11       37.69       37.79      5.79 o 
 -29   3  11      334.50      265.27     11.38 o 
 -27   3  11      185.93      160.63      8.01 o 
 -25   3  11     3089.60     3130.99     71.26 o 
 -23   3  11       80.20       67.04      9.92 o 
 -21   3  11       17.82       21.31      4.85 o 
 -19   3  11       30.68       26.16      5.58 o 
 -17   3  11      691.88      613.84     24.63 o 
 -15   3  11        2.99       14.39      4.57 o 
 -13   3  11      736.41      821.44     20.54 o 
 -11   3  11      268.26      323.17     18.41 o 
  -9   3  11      154.20      133.97      6.63 o 
  -7   3  11        2.57        5.01      2.02 o 
  -5   3  11     1337.28     1303.06     21.37 o 
  -3   3  11       14.68       17.14      2.43 o 
  -1   3  11       32.23       31.73      4.01 o 
   1   3  11      644.91      620.06     14.54 o 
   3   3  11      118.01      119.52      8.31 o 
   5   3  11      773.56      769.63     34.29 o 
   7   3  11       88.51       88.68     11.71 o 
   9   3  11       13.85       10.92      4.93 o 
  11   3  11        9.84        6.11      4.11 o 
  13   3  11      256.69      314.66      9.64 o 
 -26   4  11      769.45      712.54     43.89 o 
 -24   4  11        0.22       -0.29      1.51 o 
 -22   4  11      337.63      348.02     15.16 o 
 -20   4  11      138.14      144.27     10.93 o 
 -18   4  11        0.96        0.25      2.57 o 
 -16   4  11      154.48      185.39     13.67 o 
 -14   4  11      872.91      845.67     29.16 o 
 -12   4  11       24.79       10.88      3.89 o 
 -10   4  11     1121.53     1093.36     33.01 o 
  -8   4  11      285.65      320.45     17.59 o 
  -6   4  11        4.83        2.75      2.25 o 
  -4   4  11      239.56      222.37     10.24 o 
  -2   4  11     1035.17     1029.36     31.98 o 
   0   4  11        0.74        1.00      3.17 o 
   2   4  11        2.85        2.31      3.16 o 
   4   4  11      230.85      228.30     13.83 o 
   6   4  11        1.08       -0.10      1.95 o 
   8   4  11        5.94        2.81      2.75 o 
  10   4  11      235.67      272.99     11.33 o 
  12   4  11      139.87      130.50      6.28 o 
 -21   5  11      107.81      117.43      4.88 o 
 -19   5  11        3.58       -0.81      1.27 o 
 -17   5  11        0.10        1.53      1.87 o 
 -15   5  11      449.82      468.16     11.79 o 
 -13   5  11      510.76      488.27     12.96 o 
 -11   5  11      504.24      434.08     12.58 o 
  -9   5  11      210.05      211.92      8.90 o 
  -7   5  11       24.02       29.24      3.48 o 
  -5   5  11        0.27        0.42      2.37 o 
  -3   5  11       30.07       36.21      5.42 o 
  -1   5  11      625.08      580.55     18.90 o 
   1   5  11       60.78       52.48      3.94 o 
   3   5  11       99.83       91.61      7.28 o 
   5   5  11      330.35      381.62     13.06 o 
   7   5  11      510.13      467.92     12.21 o 
 -10   6  11      435.34      431.93     11.42 o 
  -8   6  11       32.40       27.90      3.27 o 
  -6   6  11      366.44      396.97     11.46 o 
  -4   6  11      150.24      158.18      6.75 o 
 -32   0  12       38.03       32.91      4.64 o 
 -30   0  12      387.80      410.35     18.51 o 
 -28   0  12      557.72      651.54     26.05 o 
 -26   0  12     1867.04     2010.25     48.73 o 
 -24   0  12      183.43      222.75     11.37 o 
 -22   0  12       53.39       60.30      8.27 o 
 -20   0  12      214.41      232.57     10.39 o 
 -18   0  12        0.68        4.62      1.66 o 
 -16   0  12      181.79      166.94      6.68 o 
 -14   0  12      640.88      590.69     12.20 o 
 -12   0  12     1278.71     1271.36     20.95 o 
 -10   0  12     4683.08     4904.38     40.98 o 
  -8   0  12     2096.13     2224.11     40.74 o 
  -6   0  12     2914.35     3112.62     47.75 o 
  -4   0  12       75.15       63.76      5.49 o 
  -2   0  12      211.69      211.18      9.88 o 
   0   0  12     1612.10     1543.74     26.10 o 
   2   0  12        0.64       -1.25      1.95 o 
   4   0  12        7.01        5.79      3.90 o 
   6   0  12        0.11        1.87      3.98 o 
   8   0  12        0.14       -1.86      4.04 o 
  10   0  12      716.86      727.84     31.26 o 
  12   0  12       64.71       76.22      9.84 o 
  14   0  12     3445.07     3502.17     53.78 o 
 -33   1  12       62.59       71.00      5.73 o 
 -31   1  12      243.73      235.89      8.41 o 
 -29   1  12        8.14        8.27      2.31 o 
 -27   1  12      191.43      197.51     10.12 o 
 -25   1  12      525.75      558.29     14.24 o 
 -23   1  12      202.52      220.03      8.70 o 
 -21   1  12        7.31        7.04      1.97 o 
 -19   1  12     1624.97     1624.49     28.03 o 
 -17   1  12       39.53       38.72      3.04 o 
 -15   1  12       35.31       29.76      2.62 o 
 -13   1  12     1036.20     1041.10     22.95 o 
 -11   1  12        3.92        3.41      2.25 o 
  -9   1  12       54.44       79.20      4.91 o 
  -7   1  12     1437.73     1544.56     21.38 o 
  -5   1  12      307.47      308.72      9.64 o 
  -3   1  12      528.98      532.61     12.68 o 
  -1   1  12     1023.06      921.08     21.95 o 
   1   1  12     3667.36     3556.19     44.06 o 
   3   1  12      114.58       96.81     12.87 o 
   5   1  12      239.63      250.38     20.16 o 
   7   1  12       61.98       31.76      7.83 o 
   9   1  12       61.52       64.93     10.48 o 
  11   1  12      332.95      337.45     21.43 o 
  13   1  12      560.59      552.93     24.69 o 
  15   1  12        1.43        6.71      3.07 o 
 -32   2  12      119.67      128.38      7.19 o 
 -30   2  12       33.81       25.09      2.72 o 
 -28   2  12      207.93      198.25     14.22 o 
 -26   2  12      305.88      305.05     19.21 o 
 -24   2  12      224.25      234.97     14.15 o 
 -22   2  12      148.70      175.94      8.53 o 
 -20   2  12       15.45       16.78      2.52 o 
 -18   2  12       36.19       35.99      3.42 o 
 -16   2  12        3.17       13.42     12.85 o 
 -14   2  12      139.09      142.84      8.26 o 
 -12   2  12       28.12       25.53      3.79 o 
 -10   2  12     1016.44      995.29     22.22 o 
  -8   2  12     1731.37     1689.30     23.25 o 
  -6   2  12     1385.00     1436.73     21.78 o 
  -4   2  12      594.12      547.37     11.68 o 
  -2   2  12      180.64      155.14      6.41 o 
   0   2  12     1046.06     1112.69     17.17 o 
   2   2  12      922.24      770.42     35.94 o 
   4   2  12     1747.58     1601.96     52.06 o 
   6   2  12      632.18      609.23     31.74 o 
   8   2  12      245.60      209.61     18.22 o 
  10   2  12      272.79      317.94     21.10 o 
  12   2  12       55.18       69.43      4.81 o 
  14   2  12        1.45        2.41      2.95 o 
 -29   3  12      167.10      187.13      6.72 o 
 -27   3  12      295.11      265.55     14.21 o 
 -25   3  12      529.03      573.02     13.85 o 
 -23   3  12      918.63      921.15     25.35 o 
 -21   3  12      189.33      180.03     12.41 o 
 -19   3  12      123.96      137.65     11.57 o 
 -17   3  12       20.86       32.62      6.29 o 
 -15   3  12      458.32      474.29     22.29 o 
 -13   3  12      161.19      179.50      9.02 o 
 -11   3  12       20.97       28.76      5.50 o 
  -9   3  12        2.06       15.10      4.52 o 
  -7   3  12     1888.44     2038.76     32.74 o 
  -5   3  12     2597.51     2611.35     38.10 o 
  -3   3  12      163.71      141.58      9.26 o 
  -1   3  12       17.94       21.45      4.05 o 
   1   3  12      541.92      504.71     17.14 o 
   3   3  12      251.97      234.10     11.57 o 
   5   3  12      196.53      179.69      9.82 o 
   7   3  12      144.76      118.85      7.61 o 
   9   3  12      893.85      841.96     18.07 o 
  11   3  12        0.23        8.64      5.27 o 
  13   3  12        0.13       -1.13      2.29 o 
 -26   4  12      213.98      240.46     10.59 o 
 -24   4  12      229.52      225.49      9.95 o 
 -22   4  12     1020.81     1062.87     25.38 o 
 -20   4  12      335.71      334.95     15.89 o 
 -18   4  12       98.37       79.79      8.74 o 
 -16   4  12       12.78       11.70      4.12 o 
 -14   4  12       21.89       36.28      6.38 o 
 -12   4  12       58.57       55.52      7.80 o 
 -10   4  12       26.29       28.91      5.79 o 
  -8   4  12     1052.94     1066.82     31.51 o 
  -6   4  12       16.62       17.06      3.34 o 
  -4   4  12     1458.51     1520.85     26.03 o 
  -2   4  12      127.38      139.10     11.75 o 
   0   4  12      601.19      601.50     23.16 o 
   2   4  12        3.98        2.48      3.24 o 
   4   4  12        0.30        1.93      1.73 o 
   6   4  12       20.08       13.88      2.33 o 
   8   4  12      863.67      932.10     20.69 o 
  10   4  12     1198.20     1364.95     20.44 o 
 -21   5  12       43.64       35.29      3.57 o 
 -19   5  12      215.78      248.12      7.27 o 
 -17   5  12      123.98      144.78      5.46 o 
 -15   5  12      252.09      236.35      7.94 o 
 -13   5  12      218.92      197.66      8.58 o 
 -11   5  12       16.97       17.85      2.66 o 
  -9   5  12        0.38        0.30      1.30 o 
  -7   5  12      116.40      110.38      5.79 o 
  -5   5  12      341.28      369.74     15.76 o 
  -3   5  12       27.23       22.43      4.05 o 
  -1   5  12      203.51      191.63      9.56 o 
   1   5  12        1.76        2.90      1.12 o 
 -33   1  13        3.24        3.61      1.54 o 
 -31   1  13        6.17        4.90      1.49 o 
 -29   1  13      181.74      187.04      8.39 o 
 -27   1  13       82.25       84.08      6.40 o 
 -25   1  13        1.21        1.48      3.09 o 
 -23   1  13     1841.44     1858.51     30.71 o 
 -21   1  13      376.60      358.70     13.42 o 
 -19   1  13     2051.97     2077.75     31.65 o 
 -17   1  13       13.46       14.11      2.00 o 
 -15   1  13      130.01      114.14      5.10 o 
 -13   1  13     1585.27     1607.38     18.80 o 
 -11   1  13      551.91      545.98     10.96 o 
  -9   1  13     1391.91     1280.49     16.98 o 
  -7   1  13     1283.09     1176.77     18.09 o 
  -5   1  13     1005.74      949.84     15.10 o 
  -3   1  13        0.01       -2.38      2.38 o 
  -1   1  13      607.12      517.49     17.96 o 
   1   1  13      162.34      203.25     18.78 o 
   3   1  13       16.93        4.03      4.61 o 
   5   1  13      225.87      189.03     18.03 o 
   7   1  13       33.34       34.29      8.59 o 
   9   1  13      625.33      629.70     29.60 o 
  11   1  13       54.75       69.28      9.29 o 
  13   1  13      688.41      732.94     23.91 o 
 -30   2  13       73.93       59.37      8.64 o 
 -28   2  13      316.28      320.91     17.14 o 
 -26   2  13      233.92      263.76     17.15 o 
 -24   2  13      536.67      624.10     22.74 o 
 -22   2  13     1597.03     1683.72     37.85 o 
 -20   2  13      324.44      329.12      9.81 o 
 -18   2  13      111.55       93.90      5.37 o 
 -16   2  13        3.68        2.12      2.61 o 
 -14   2  13       18.85       25.79      3.82 o 
 -12   2  13      923.00      943.90     37.11 o 
 -10   2  13      840.37      850.03     26.27 o 
  -8   2  13     7001.96     6973.36     49.62 o 
  -6   2  13     3274.99     3180.74     31.19 o 
  -4   2  13     2799.52     2815.41     37.79 o 
  -2   2  13      186.04      188.06     10.31 o 
   0   2  13      860.68      913.88     22.42 o 
   2   2  13       25.54       35.01      4.71 o 
   4   2  13      264.94      288.14     12.25 o 
   6   2  13      295.29      244.49     18.81 o 
   8   2  13       51.47       50.43      4.75 o 
  10   2  13      365.74      350.16     15.59 o 
  12   2  13      156.93      158.07     11.44 o 
 -29   3  13       32.55       27.40      3.48 o 
 -27   3  13      357.22      395.07     16.12 o 
 -25   3  13       19.46       16.04      2.53 o 
 -23   3  13       36.28       31.04      4.78 o 
 -21   3  13        5.92       12.45      3.73 o 
 -19   3  13       67.06       76.38      8.62 o 
 -17   3  13      149.39      152.24     12.65 o 
 -15   3  13      166.73      188.44      9.31 o 
 -13   3  13       39.84       53.90      7.04 o 
 -11   3  13     2123.29     2320.91     45.12 o 
  -9   3  13      456.75      473.17     21.39 o 
  -7   3  13        7.58        3.46      3.24 o 
  -5   3  13      472.35      487.90     16.31 o 
  -3   3  13     3591.09     3747.22     45.90 o 
  -1   3  13      131.06      141.42      8.96 o 
   1   3  13       30.77       25.26      4.25 o 
   3   3  13      590.15      585.49     17.03 o 
   5   3  13       13.70       17.78      3.42 o 
   7   3  13      182.19      198.24      8.67 o 
   9   3  13      578.12      628.25     13.23 o 
  11   3  13       78.92       55.98      5.50 o 
 -26   4  13        3.00        8.09      2.31 o 
 -24   4  13       80.70       78.76      5.54 o 
 -22   4  13      374.04      346.50     13.71 o 
 -20   4  13      505.95      497.65     18.57 o 
 -18   4  13       16.33       29.80      5.29 o 
 -16   4  13        9.29       18.03      4.58 o 
 -14   4  13      334.74      358.00     17.94 o 
 -12   4  13      741.72      693.67     25.07 o 
 -10   4  13        7.40       13.27      4.00 o 
  -8   4  13        1.54        3.62      3.06 o 
  -6   4  13        6.30        2.23      2.53 o 
  -4   4  13       13.78       13.66      2.79 o 
  -2   4  13      282.23      315.30     16.55 o 
   0   4  13       61.06       54.57      6.94 o 
   2   4  13       46.94       45.53      5.88 o 
   4   4  13      165.74      165.97      9.87 o 
   6   4  13      241.26      274.97     11.10 o 
 -19   5  13      123.04       92.61      5.86 o 
 -17   5  13        8.92        0.77      1.52 o 
 -15   5  13        1.99        2.49      1.16 o 
 -13   5  13      119.14      119.86      5.63 o 
 -11   5  13       64.69       61.84      4.19 o 
  -9   5  13      108.83      116.23      7.15 o 
  -7   5  13      840.93      908.01     22.96 o 
  -5   5  13      244.14      249.43     11.54 o 
  -3   5  13      401.80      421.01     13.61 o 
  -1   5  13        0.08        0.89      1.00 o 
 -32   0  14      462.04      431.34     13.69 o 
 -30   0  14     1163.20     1180.70     28.34 o 
 -28   0  14      511.62      551.49     22.29 o 
 -26   0  14       16.94       26.12      4.82 o 
 -24   0  14        0.06       -1.85      3.41 o 
 -22   0  14     2019.61     2105.09     46.58 o 
 -20   0  14       88.78       83.62      9.48 o 
 -18   0  14       21.96       20.59      4.83 o 
 -16   0  14      892.37      893.19     20.28 o 
 -14   0  14       16.50       10.11      2.64 o 
 -12   0  14      438.30      463.84     14.69 o 
 -10   0  14      381.53      354.26     13.13 o 
  -8   0  14      729.14      736.11     32.48 o 
  -6   0  14       34.83       32.07      4.35 o 
  -4   0  14     1659.43     1596.75     28.84 o 
  -2   0  14      501.20      468.15     26.26 o 
   0   0  14     2285.18     1899.67     53.76 o 
   2   0  14      455.39      538.44     28.71 o 
   4   0  14      156.54      160.23     15.60 o 
   6   0  14     1741.91     1681.42     47.16 o 
   8   0  14      341.95      280.30     17.64 o 
  10   0  14      637.30      561.68     20.71 o 
 -31   1  14       10.56        4.47      2.29 o 
 -29   1  14        1.38        0.89      2.26 o 
 -27   1  14       34.40       34.94      4.10 o 
 -25   1  14        0.42        5.15      2.07 o 
 -23   1  14      515.60      554.51     13.31 o 
 -21   1  14     2171.18     2230.02     33.41 o 
 -19   1  14      433.21      449.63     14.76 o 
 -17   1  14      709.12      671.69     17.82 o 
 -15   1  14      918.15      941.45     14.71 o 
 -13   1  14      963.20      956.95     14.86 o 
 -11   1  14      322.66      346.98      8.96 o 
  -9   1  14      199.20      187.82      6.71 o 
  -7   1  14     2158.52     2182.06     27.25 o 
  -5   1  14       48.35       68.08      6.65 o 
  -3   1  14        9.64       22.35      4.49 o 
  -1   1  14       47.86       56.14     10.44 o 
   1   1  14      129.35      104.22     13.63 o 
   3   1  14      201.56      156.76     16.42 o 
   5   1  14      113.43      108.05     13.51 o 
   7   1  14      253.59      204.14     16.99 o 
   9   1  14        2.77        1.82      3.39 o 
  11   1  14     1037.95     1027.23     27.68 o 
 -30   2  14        2.15        3.86      2.01 o 
 -28   2  14       22.98       23.91      4.86 o 
 -26   2  14        2.04       16.47      4.80 o 
 -24   2  14      184.04      199.43     12.82 o 
 -22   2  14      683.35      728.12     16.90 o 
 -20   2  14       34.52       56.13      4.17 o 
 -18   2  14     2376.86     2426.99     42.16 o 
 -16   2  14      256.94      266.70     16.00 o 
 -14   2  14      707.30      731.36     26.66 o 
 -12   2  14        3.28        4.18      3.77 o 
 -10   2  14     4351.20     4416.28     71.06 o 
  -8   2  14       22.10       21.89      6.19 o 
  -6   2  14     3058.74     3056.50    113.87 o 
  -4   2  14       21.63       23.15      4.08 o 
  -2   2  14      121.80       96.74      7.47 o 
   0   2  14      280.47      239.71     11.23 o 
   2   2  14      838.97      836.68     24.43 o 
   4   2  14        0.34        2.60      1.97 o 
   6   2  14       13.42       14.69      2.84 o 
   8   2  14       15.88        8.05      4.27 o 
  10   2  14       60.75       58.79      6.99 o 
 -27   3  14      143.34      170.53      9.76 o 
 -25   3  14      232.22      213.98      7.52 o 
 -23   3  14      118.78      129.01      8.93 o 
 -21   3  14      374.91      358.94     16.69 o 
 -19   3  14       51.12       49.43      4.51 o 
 -17   3  14      744.89      745.77     17.51 o 
 -15   3  14       17.62       11.57      2.79 o 
 -13   3  14       88.75       80.70      8.24 o 
 -11   3  14        1.67        2.01      2.77 o 
  -9   3  14      293.16      312.13     17.07 o 
  -7   3  14     3930.71     4036.64     64.44 o 
  -5   3  14       73.70       77.41      7.42 o 
  -3   3  14     5033.19     5191.71     52.09 o 
  -1   3  14      141.44      162.74      9.14 o 
   1   3  14        4.20        2.48      2.12 o 
   3   3  14      130.49      152.33      7.99 o 
   5   3  14      195.28      217.36      8.62 o 
   7   3  14     1032.48     1013.37     15.91 o 
   9   3  14      268.87      261.27     10.74 o 
 -24   4  14       35.90       21.53      2.73 o 
 -22   4  14       41.82       36.89      4.30 o 
 -20   4  14        0.09       -0.20      2.05 o 
 -18   4  14      119.06      108.30      9.01 o 
 -16   4  14      881.96      803.21     24.90 o 
 -14   4  14        3.67        3.80      2.63 o 
 -12   4  14        2.14        0.65      2.43 o 
 -10   4  14       53.88       40.38      6.01 o 
  -8   4  14       38.29       32.24      5.20 o 
  -6   4  14       34.70       37.69      5.19 o 
  -4   4  14      483.92      508.65     17.15 o 
  -2   4  14     1249.69     1340.16     30.96 o 
   0   4  14       66.60       85.36      4.62 o 
   2   4  14        3.12        1.59      2.04 o 
   4   4  14      545.18      662.94     16.26 o 
 -17   5  14      114.45      121.78      6.45 o 
 -15   5  14        4.56        5.08      1.23 o 
 -13   5  14       53.02       58.17      3.95 o 
 -11   5  14      281.63      259.47     28.41 o 
  -9   5  14        2.72        2.97      1.06 o 
  -7   5  14       64.29       60.88      5.32 o 
  -5   5  14       63.85       49.61      4.41 o 
 -31   1  15       25.78       26.81      3.85 o 
 -29   1  15      378.62      451.93     18.28 o 
 -27   1  15        7.10        6.53      3.29 o 
 -25   1  15     1190.09     1259.68     33.34 o 
 -23   1  15      387.13      401.23     13.77 o 
 -21   1  15       24.95       27.41      4.05 o 
 -19   1  15      262.44      240.14     10.80 o 
 -17   1  15      628.65      624.87     17.30 o 
 -15   1  15     1151.98     1195.41     23.81 o 
 -13   1  15      173.31      153.13      8.70 o 
 -11   1  15      590.19      540.71     16.27 o 
  -9   1  15       67.46       51.85      5.34 o 
  -7   1  15      229.74      226.33     10.97 o 
  -5   1  15      398.52      368.06     19.56 o 
  -3   1  15       85.56       84.29      8.49 o 
  -1   1  15       43.07       22.03      7.29 o 
   1   1  15        3.33        6.71      4.82 o 
   3   1  15      260.36      249.31     19.18 o 
   5   1  15      132.64      138.45     13.39 o 
   7   1  15       88.31       83.00      9.40 o 
   9   1  15      343.88      392.20     16.29 o 
 -30   2  15      561.48      591.21     16.39 o 
 -28   2  15       45.94       54.73      6.41 o 
 -26   2  15       50.35       54.74      7.29 o 
 -24   2  15      791.16      893.69     25.73 o 
 -22   2  15      112.55      138.38      7.25 o 
 -20   2  15      378.60      347.42      9.63 o 
 -18   2  15      345.00      332.65     12.49 o 
 -16   2  15      652.17      687.37     25.63 o 
 -14   2  15       79.97       96.84     10.01 o 
 -12   2  15      242.06      224.07     15.25 o 
 -10   2  15       47.22       52.02      8.17 o 
  -8   2  15       42.29       27.85      6.73 o 
  -6   2  15      454.69      396.83     22.86 o 
  -4   2  15      618.83      653.73     18.14 o 
  -2   2  15       97.46      115.48      7.62 o 
   0   2  15      203.71      235.71     10.31 o 
   2   2  15        1.84        0.01      1.61 o 
   4   2  15       65.26       58.66      9.03 o 
   6   2  15      148.33      150.12     12.12 o 
   8   2  15        6.55        1.75      2.30 o 
 -27   3  15      633.06      628.98     16.57 o 
 -25   3  15     1137.22     1150.91     60.66 o 
 -23   3  15      122.43      141.07      8.81 o 
 -21   3  15       51.05       58.48      6.67 o 
 -19   3  15       83.77       75.93      5.25 o 
 -17   3  15       15.69       22.14      3.21 o 
 -15   3  15       47.54       59.25      5.17 o 
 -13   3  15       35.75       82.70     37.76 o 
 -11   3  15        0.20        3.15      3.20 o 
  -9   3  15       17.72       27.55      5.41 o 
  -7   3  15        0.07        5.48      3.36 o 
  -5   3  15      539.69      530.10     22.49 o 
  -3   3  15      335.87      357.74     12.47 o 
  -1   3  15        6.59        4.42      2.20 o 
   1   3  15      261.85      237.55      9.22 o 
   3   3  15       25.45       37.98      3.51 o 
   5   3  15      556.25      589.88     11.08 o 
 -22   4  15      101.63      109.88      6.45 o 
 -20   4  15       68.81       74.94      6.31 o 
 -18   4  15       22.23       34.29      4.85 o 
 -16   4  15      462.53      455.50     17.31 o 
 -14   4  15      399.99      413.15     16.85 o 
 -12   4  15      131.57      117.38      9.08 o 
 -10   4  15      395.03      382.09     15.96 o 
  -8   4  15       11.78        5.31      2.53 o 
  -6   4  15       79.56       65.30      6.12 o 
  -4   4  15      135.79      140.49      7.63 o 
  -2   4  15        0.02       -0.21      1.12 o 
 -13   5  15     1378.27     1467.94     20.76 o 
 -11   5  15       14.77       19.80      2.68 o 
  -9   5  15       65.35       92.12      5.49 o 
 -30   0  16       17.78       25.00      3.55 o 
 -28   0  16      573.96      631.97     20.41 o 
 -26   0  16       49.47       45.24      4.53 o 
 -24   0  16     1239.76     1272.64     33.88 o 
 -22   0  16     2235.79     2366.78     47.80 o 
 -20   0  16       58.84       57.79      7.89 o 
 -18   0  16      639.05      633.15     24.99 o 
 -16   0  16        4.96       11.06      3.82 o 
 -14   0  16      710.19      703.28     26.48 o 
 -12   0  16      125.02      106.76     10.51 o 
 -10   0  16     6434.73     6231.42     82.05 o 
  -8   0  16      369.77      355.01     19.72 o 
  -6   0  16      481.06      447.28     22.59 o 
  -4   0  16     1631.03     1497.03     41.80 o 
  -2   0  16     1471.33     1491.75     41.69 o 
   0   0  16     1362.32     1309.51     38.27 o 
   2   0  16        5.09        3.77      3.60 o 
   4   0  16       29.81       19.82      4.66 o 
   6   0  16      733.98      735.06     19.89 o 
 -31   1  16        5.78        7.26      1.82 o 
 -29   1  16      363.23      431.82     16.38 o 
 -27   1  16      501.43      543.50     20.98 o 
 -25   1  16      937.82     1047.57     28.93 o 
 -23   1  16        1.37        3.13      2.29 o 
 -21   1  16      510.28      565.35     16.00 o 
 -19   1  16      220.44      206.82      9.85 o 
 -17   1  16      857.05      882.34     20.25 o 
 -15   1  16      461.37      497.46     15.23 o 
 -13   1  16      117.59      109.95      7.32 o 
 -11   1  16      415.15      420.75     14.14 o 
  -9   1  16      600.41      621.52     17.35 o 
  -7   1  16       86.08       78.82      6.46 o 
  -5   1  16      142.96      144.00      8.73 o 
  -3   1  16      731.46      663.61     29.77 o 
  -1   1  16      320.46      321.17     20.59 o 
   1   1  16      575.44      550.76     25.89 o 
   3   1  16       49.20       44.44      7.41 o 
   5   1  16      223.84      226.33     13.83 o 
   7   1  16      849.44      878.64     22.31 o 
 -28   2  16      247.82      299.98     13.17 o 
 -26   2  16       34.86       38.27      5.58 o 
 -24   2  16     1313.67     1337.73     29.82 o 
 -22   2  16      312.22      344.77     10.84 o 
 -20   2  16      476.35      501.33     14.24 o 
 -18   2  16      532.60      523.78     15.06 o 
 -16   2  16     1146.66     1207.84     33.15 o 
 -14   2  16      665.37      681.53     25.31 o 
 -12   2  16      515.24      524.20     22.62 o 
 -10   2  16        1.09        4.26      3.69 o 
  -8   2  16      254.16      267.62     17.18 o 
  -6   2  16       19.14       29.32      6.75 o 
  -4   2  16      268.61      324.11     19.67 o 
  -2   2  16     1148.46     1187.08     37.53 o 
   0   2  16       48.96       50.94      8.32 o 
   2   2  16      181.71      172.58     13.27 o 
   4   2  16      128.07      117.60      9.93 o 
   6   2  16       35.23       19.90      3.84 o 
 -25   3  16      278.16      262.63     11.44 o 
 -23   3  16        7.70       10.33      2.46 o 
 -21   3  16       33.85       34.06      4.77 o 
 -19   3  16       50.28       37.67      3.60 o 
 -17   3  16      334.17      297.67     10.14 o 
 -15   3  16      491.28      515.85     13.80 o 
 -13   3  16     1250.76     1260.29     22.16 o 
 -11   3  16       81.43       73.57      7.56 o 
  -9   3  16      791.32      848.83     25.14 o 
  -7   3  16      464.45      429.71     18.09 o 
  -5   3  16     1406.39     1354.78     32.50 o 
  -3   3  16      316.19      352.31     16.44 o 
  -1   3  16       47.07       68.05      7.29 o 
   1   3  16       45.82       48.06      5.62 o 
   3   3  16      102.06      104.40      6.91 o 
 -20   4  16       15.69       17.81      2.87 o 
 -18   4  16       74.07       54.56      5.35 o 
 -16   4  16       17.18       23.17      3.75 o 
 -14   4  16       23.25       17.62      3.49 o 
 -12   4  16      135.89      156.36      9.33 o 
 -10   4  16      245.98      241.63     11.25 o 
  -8   4  16        4.48        2.61      1.61 o 
  -6   4  16       94.30       90.70      5.71 o 
  -4   4  16      761.06      654.46     14.67 o 
 -29   1  17      189.70      222.27     10.41 o 
 -27   1  17       22.05       27.97      4.61 o 
 -25   1  17       70.77       70.91      7.36 o 
 -23   1  17     2952.55     3029.42     34.24 o 
 -21   1  17        0.04        1.69      1.98 o 
 -19   1  17       57.10       68.64      5.59 o 
 -17   1  17        7.84       13.73      2.87 o 
 -15   1  17     1154.67     1222.24     23.69 o 
 -13   1  17      206.78      201.81      9.45 o 
 -11   1  17       25.09       22.96      3.57 o 
  -9   1  17      297.83      286.69     11.18 o 
  -7   1  17      104.95      125.33      7.40 o 
  -5   1  17       15.51        8.74      4.72 o 
  -3   1  17      379.09      401.00     20.79 o 
  -1   1  17        0.78        2.17      3.47 o 
   1   1  17       97.05      108.20      9.94 o 
   3   1  17      196.67      200.89     11.68 o 
   5   1  17        0.46        3.55      1.97 o 
 -28   2  17       66.68       77.50      5.97 o 
 -26   2  17        1.09        4.05      2.22 o 
 -24   2  17      981.42     1085.78     24.74 o 
 -22   2  17        2.10        2.54      2.34 o 
 -20   2  17      660.91      660.97     15.13 o 
 -18   2  17      109.38       92.96      6.17 o 
 -16   2  17        0.83        2.22      2.59 o 
 -14   2  17      714.73      792.94     26.00 o 
 -12   2  17       54.59       42.21      6.55 o 
 -10   2  17     1618.28     1597.14     37.82 o 
  -8   2  17      111.55       99.12      9.95 o 
  -6   2  17     1981.65     1962.50     43.20 o 
  -4   2  17      194.27      202.00     13.93 o 
  -2   2  17      363.56      388.30     18.52 o 
   0   2  17      348.11      367.18     16.86 o 
   2   2  17       17.57       13.97      3.58 o 
   4   2  17       67.17       52.15      4.85 o 
 -25   3  17      217.82      235.04      9.16 o 
 -23   3  17      141.31      114.16      6.11 o 
 -21   3  17        0.35        1.02      1.49 o 
 -19   3  17      114.61      134.51      5.84 o 
 -17   3  17      102.03      122.63      5.97 o 
 -15   3  17       10.71       12.15      2.15 o 
 -13   3  17        2.21        6.50      2.39 o 
 -11   3  17     4333.29     4461.59     38.81 o 
  -9   3  17      217.34      252.15     12.41 o 
  -7   3  17       41.24       35.42      4.91 o 
  -5   3  17       72.79       81.63      7.01 o 
  -3   3  17     1026.04     1058.50     32.75 o 
  -1   3  17       27.06       31.51      3.89 o 
 -18   4  17       12.19        4.84      1.68 o 
 -16   4  17      411.85      393.42     12.40 o 
 -14   4  17      188.47      192.44      8.89 o 
 -12   4  17      448.99      453.49     13.45 o 
 -10   4  17        0.23        1.48      1.48 o 
 -26   0  18        7.64        7.78      2.68 o 
 -24   0  18        1.20       -0.41      1.55 o 
 -22   0  18     5212.72     5468.43     64.72 o 
 -20   0  18      113.28      119.26      9.94 o 
 -18   0  18      347.76      345.17     16.88 o 
 -16   0  18     1002.20      975.68     28.67 o 
 -14   0  18      104.45      109.28      9.85 o 
 -12   0  18     1786.42     1769.26     38.85 o 
 -10   0  18      148.05      134.17     10.71 o 
  -8   0  18      326.74      334.44     16.50 o 
  -6   0  18      244.23      198.81     12.43 o 
  -4   0  18      591.66      650.91     21.34 o 
  -2   0  18       49.37       50.41      5.81 o 
   0   0  18      783.30      717.83     18.28 o 
 -27   1  18       74.10       80.03      6.56 o 
 -25   1  18       73.76       80.27      6.30 o 
 -23   1  18       80.74       82.13      5.22 o 
 -21   1  18     2026.04     2052.55     26.71 o 
 -19   1  18        8.79        8.98      1.78 o 
 -17   1  18      515.78      501.38     13.75 o 
 -15   1  18        2.63        0.02      1.64 o 
 -13   1  18      122.72      119.81      6.84 o 
 -11   1  18       15.39       11.54      2.41 o 
  -9   1  18      279.36      263.08      9.69 o 
  -7   1  18        2.94       10.18      4.03 o 
  -5   1  18      535.39      587.34     22.07 o 
  -3   1  18       36.29       40.73      5.89 o 
  -1   1  18       91.95      112.80      8.73 o 
   1   1  18      191.93      247.99     11.15 o 
 -26   2  18        0.04        1.19      1.55 o 
 -24   2  18      784.80      794.53     18.68 o 
 -22   2  18       17.26       19.91      2.35 o 
 -20   2  18      436.14      421.08     12.87 o 
 -18   2  18       95.31       72.39      5.01 o 
 -16   2  18        0.00        0.83      2.30 o 
 -14   2  18       21.82       17.74      4.21 o 
 -12   2  18        0.78       -0.22      2.41 o 
 -10   2  18      281.20      261.79     14.00 o 
  -8   2  18      138.79      127.56      9.91 o 
  -6   2  18      791.66      766.63     23.28 o 
  -4   2  18       62.44       57.25      6.49 o 
  -2   2  18      259.84      278.03     12.71 o 
   0   2  18       66.13       43.55      4.68 o 
 -23   3  18        9.66        9.26      2.02 o 
 -21   3  18        4.54        4.16      1.71 o 
 -19   3  18      414.70      402.22     13.32 o 
 -17   3  18      798.47      775.82     12.89 o 
 -15   3  18       21.60       14.27      2.07 o 
 -13   3  18       50.73       64.29      4.11 o 
 -11   3  18      162.64      153.90      6.25 o 
  -9   3  18     1911.58     1751.41     20.54 o 
  -7   3  18      361.35      294.51      7.95 o 
  -5   3  18      410.20      354.54     15.75 o 
 -25   1  19       40.98       55.73      3.68 o 
 -23   1  19        0.21        2.53      1.47 o 
 -21   1  19      382.22      375.23     10.11 o 
 -19   1  19      421.11      421.00      9.12 o 
 -17   1  19        4.25        2.24      1.53 o 
 -15   1  19      544.95      549.26     12.87 o 
 -13   1  19        6.05       10.21      2.17 o 
 -11   1  19        6.63        5.99      3.07 o 
  -9   1  19      174.45      195.00     11.56 o 
  -7   1  19      303.41      294.65     13.70 o 
  -5   1  19      119.16      119.27      8.32 o 
  -3   1  19        1.14       -1.25      1.81 o 
  -1   1  19       98.41      127.02      6.67 o 
 -24   2  19        5.44        7.66      2.21 o 
 -22   2  19      249.57      247.31      9.90 o 
 -20   2  19      107.59      118.37      5.08 o 
 -18   2  19       41.09       32.43      3.03 o 
 -16   2  19        9.33        7.37      1.85 o 
 -14   2  19      212.02      212.14     11.10 o 
 -12   2  19      341.02      355.48     14.34 o 
 -10   2  19      498.26      508.07     16.93 o 
  -8   2  19     1308.12     1307.90     26.42 o 
  -6   2  19       43.61       65.25      5.81 o 
  -4   2  19       62.89       62.76      5.22 o 
  -2   2  19      102.16       94.50      5.38 o 
 -17   3  19      583.54      608.60     14.54 o 
 -15   3  19       88.95       98.10      6.24 o 
 -13   3  19        3.01        1.85      1.39 o 
 -11   3  19       51.74       54.45      4.57 o 
  -9   3  19        0.01        4.26      1.48 o 
 -24   0  20       62.45       61.00      4.76 o 
 -22   0  20      688.46      684.09     17.23 o 
 -20   0  20      196.27      196.71      9.82 o 
 -18   0  20       21.95       13.34      2.99 o 
 -16   0  20      441.70      413.50     14.67 o 
 -14   0  20      328.20      303.73     12.54 o 
 -12   0  20      500.43      420.89     14.45 o 
 -10   0  20      529.47      548.45     15.77 o 
  -8   0  20      904.09      839.08     18.14 o 
  -6   0  20      300.47      249.10      8.61 o 
 -23   1  20      142.77      132.72      7.15 o 
 -21   1  20       11.36       10.33      2.42 o 
 -19   1  20        0.16        0.05      0.80 o 
 -17   1  20        1.72        0.33      1.17 o 
 -15   1  20        8.93        6.74      2.41 o 
 -13   1  20      426.51      399.24     14.53 o 
 -11   1  20        4.99        7.39      2.53 o 
  -9   1  20        0.91        6.53      2.41 o 
  -7   1  20     1014.98     1002.63     20.22 o 
  -5   1  20       55.10       39.55      3.68 o 
 -20   2  20        5.54        0.61      1.08 o 
 -18   2  20      447.64      420.28      8.43 o 
 -16   2  20       54.66       56.06      3.52 o 
 -14   2  20       23.50       24.95      2.41 o 
 -12   2  20      343.50      338.94      9.43 o 
 -10   2  20       75.71       98.88      4.42 o 
  -8   2  20     1009.02     1069.34     13.27 o 
 -19   1  21       24.47       22.65      2.77 o 
 -17   1  21       34.52       26.46      3.13 o 
 -15   1  21      725.26      683.85     15.19 o 
 -13   1  21        1.56        1.30      1.22 o 
 -11   1  21      227.70      180.63      7.27 o 
                                                 
